# Supplementary material for: Knowledge and attitudes of primary care physicians regarding childhood hearing loss in Malaysia
Source: PLoS One. 2023 Dec 21;18(12):e0295972. doi: 10.1371/journal.pone.0295972 (PMC10734985; doi:10.1371/journal.pone.0295972)
Supplement: S1 Data — (XLSX) [file pone.0295972.s001.xlsx]

## Sheet: SPSS_Shafraa_
GENDER	AGE	RACE	PROFESSION	PRACTICE	Hearing is important for children's speech and language development	Hearing loss in children is not an important health problem	Parental suspicion of hearing loss should be taken seriously	Diagnosis of hearing loss can be made at 3 months old	Hearing aids are not suitable for babies less than one year	Hearing loss in children can only be diagnosed after two years old	Children with congenital hearing loss should start interventon by 6 months old	All children with hearing loss need to attend special class for the deaf	Hearing aid improve hearing in the way eyeglasses correct vision	Fitting hearing aids in children with hearing loss is worth what it costs	Meningitis	Frequent cold	Severe neonatal jaundice	Cleft palate	>48 hours in NICU	Birth weight <Yes.5 kg	Congenital heart disease	Congenital Rubella	Family history	Congenital Syphilis	Aminoglycoside treatment	Annoyed	Stressed	Helpless	Nervous	Relaxed	Calm	Disturbed	Upset	Embarrassed	Pity	Disgust	She should not wear hearing aids in public	She looks pitiful with the hearing aids	She is friendly	She looks different from other children	She will enjoy getting to know other kids	She should not go to normal school	She will be sucessful in life	She is a burden to her family	She will not be accepted by normal hearing children	She can grow to be an independent adult	Move to a different table	Pretend to use her handphone	Ignore the girl
female	29	malay	med officer	5	Yes	No	Yes	Yes	No	No	Yes	No	Yes	Yes	Yes	Yes	Yes	No	No	Yes	No	No	Yes	Yes	Yes	Not at all	Not at all	Somewhat	Not at all	Somewhat	Somewhat	Somewhat	Somewhat	Somewhat	Very much	Somewhat	Not at all	Somewhat	Moderate	Somewhat	Somewhat	Somewhat	Somewhat	Somewhat	Somewhat	Somewhat	Not at all	Not at all	Not at all
female	31	malay	med officer	6	Yes	No	Yes	Yes	No	No	Yes	No	Yes	Yes	Yes	Yes	Yes	No	No	No	No	No	Yes	Yes	Yes	Not at all	Not at all	Somewhat	Not at all	Somewhat	Somewhat	Somewhat	Somewhat	Somewhat	Very much	Not at all	Not at all	Somewhat	Moderate	Somewhat	Somewhat	Somewhat	Somewhat	Somewhat	Somewhat	Somewhat	Not at all	Not at all	Not at all
female	36	indian	med officer	7	Yes	No	Yes	Yes	No	No	Yes	Yes	Yes	Yes	Yes	No	Yes	No	Yes	No	No	Yes	Yes	Yes	Yes	Somewhat	Somewhat	Slightly	Somewhat	Not at all	Not at all	Slightly	Slightly	Not at all	Moderate	Not at all	Not at all	Slightly	Very much	Moderate	Moderate	Not at all	Moderate	Not at all	Slightly	Moderate	Not at all	Not at all	Not at all
Male	29	chinese	med officer	5	Yes	No	Yes	Yes	No	No	Yes	Yes	Yes	Yes	Yes	No	No	No	No	Yes	No	Yes	No	Yes	No	Somewhat	Somewhat	Somewhat	Somewhat	Not at all	Not at all	Somewhat	Somewhat	Slightly	Moderate	Not at all	Not at all	Moderate	Somewhat	Somewhat	Very much	Very much	Somewhat	Somewhat	Somewhat	Moderate	Slightly	Not at all	Slightly
female	32	malay	med officer	7	Yes	No	Yes	Yes	No	No	Yes	Yes	Yes	Yes	Yes	Yes	Yes	No	No	Yes	No	Yes	Yes	Yes	Yes	Moderate	Moderate	Somewhat	Somewhat	Somewhat	Not at all	Moderate	Moderate	Moderate	Moderate	Moderate	Not at all	Somewhat	Moderate	Somewhat	Somewhat	Somewhat	Somewhat	Somewhat	Somewhat	Somewhat	Not at all	Not at all	Not at all
female	30	malay	med officer	3	Yes	No	Yes	Yes	No	No	No	Yes	Yes	Yes	No	No	Yes	No	No	No	No	Yes	Yes	No	No	Slightly	Not at all	Somewhat	Not at all	Not at all	Not at all	Slightly	Not at all	Not at all	Moderate	Not at all	Not at all	Slightly	Moderate	Slightly	Somewhat	Moderate	Slightly	Not at all	Not at all	Slightly	Not at all	Slightly	Not at all
female	35	chinese	med officer	9	Yes	No	Yes	No	Yes	Yes	Yes	Yes	Yes	Yes	Yes	No	Yes	No	No	Yes	No	Yes	Yes	Yes	Yes	Not at all	Not at all	Slightly	Not at all	Somewhat	Somewhat	Somewhat	Slightly	Not at all	Not at all	Not at all	Not at all	Not at all	Somewhat	Not at all	Moderate	Somewhat	Somewhat	Slightly	Not at all	Very much	Not at all	Not at all	Not at all
female	31	indian	med officer	6	Yes	No	Yes	Yes	No	No	Yes	Yes	Yes	Yes	Yes	Yes	Yes	No	No	Yes	No	No	Yes	Yes	Yes	Not at all	Not at all	Somewhat	Not at all	Somewhat	Somewhat	Somewhat	Somewhat	Somewhat	Very much	Somewhat	Not at all	Somewhat	Moderate	Somewhat	Somewhat	Somewhat	Somewhat	Somewhat	Somewhat	Somewhat	Not at all	Not at all	Not at all
female	36	indian	med officer	9	Yes	No	Yes	Yes	No	No	Yes	No	Yes	Yes	Yes	Yes	Yes	No	No	Yes	No	No	Yes	Yes	Yes	Not at all	Not at all	Somewhat	Not at all	Somewhat	Somewhat	Somewhat	Somewhat	Somewhat	Very much	Somewhat	Not at all	Somewhat	Moderate	Somewhat	Somewhat	Somewhat	Somewhat	Somewhat	Somewhat	Somewhat	Not at all	Not at all	Not at all
female	32	malay	med officer	8	Yes	No	Yes	Yes	No	No	Yes	No	Yes	Yes	Yes	Yes	Yes	No	No	Yes	No	No	Yes	Yes	Yes	Not at all	Not at all	Somewhat	Not at all	Somewhat	Somewhat	Somewhat	Somewhat	Somewhat	Very much	Somewhat	Not at all	Somewhat	Moderate	Somewhat	Somewhat	Somewhat	Somewhat	Somewhat	Somewhat	Somewhat	Not at all	Not at all	Not at all
female	29	malay	med officer	4	Yes	No	Yes	Yes	No	No	Yes	Yes	Yes	Yes	Yes	Yes	Yes	No	Yes	Yes	No	Yes	Yes	No	Yes	Slightly	Slightly	Moderate	Somewhat	Not at all	Not at all	Slightly	Slightly	Not at all	Moderate	Not at all	Not at all	Somewhat	Moderate	Very much	Very much	Moderate	Somewhat	Somewhat	Moderate	Very much	Not at all	Slightly	Not at all
female	38	indian	med officer	10	Yes	No	Yes	No	No	No	Yes	Yes	No	Yes	Yes	No	Yes	No	Yes	Yes	No	Yes	Yes	Yes	Yes	Slightly	Moderate	Somewhat	Slightly	Somewhat	Somewhat	Slightly	Somewhat	Somewhat	Moderate	Not at all	Not at all	Slightly	Very much	Not at all	Very much	Not at all	Very much	Not at all	Slightly	Very much	Not at all	Not at all	Not at all
female	32	chinese	med officer	7	Yes	No	Yes	Yes	No	No	Yes	Yes	Yes	Yes	Yes	Yes	Yes	No	No	Yes	No	Yes	Yes	Yes	Yes	Not at all	Not at all	Somewhat	Not at all	Somewhat	Somewhat	Somewhat	Somewhat	Somewhat	Somewhat	Somewhat	Not at all	Somewhat	Moderate	Somewhat	Somewhat	Somewhat	Somewhat	Somewhat	Somewhat	Somewhat	Not at all	Not at all	Not at all
Male	28	malay	med officer	4	Yes	No	Yes	Yes	Yes	No	Yes	Yes	No	Yes	Yes	No	Yes	No	No	Yes	Yes	Yes	Yes	Yes	Yes	Slightly	Slightly	Moderate	Somewhat	Somewhat	Somewhat	Slightly	Very much	Not at all	Very much	Not at all	Not at all	Not at all	Moderate	Somewhat	Very much	Slightly	Moderate	Not at all	Slightly	Moderate	Not at all	Not at all	Not at all
female	33	indian	med officer	8	Yes	No	Yes	Yes	Yes	Yes	Yes	Yes	Yes	Yes	Yes	No	Yes	No	No	Yes	Yes	Yes	Yes	No	Yes	Not at all	Slightly	Moderate	Not at all	Somewhat	Somewhat	Somewhat	Very much	Not at all	Very much	Not at all	Not at all	Not at all	Somewhat	Somewhat	Somewhat	Moderate	Moderate	Somewhat	Somewhat	Very much	Not at all	Not at all	Not at all
female	32	malay	med officer	8	Yes	No	Yes	Yes	No	No	Yes	Yes	Yes	Yes	Yes	Yes	Yes	No	No	Yes	No	Yes	Yes	Yes	Yes	Not at all	Not at all	Somewhat	Not at all	Somewhat	Somewhat	Somewhat	Somewhat	Somewhat	Very much	Somewhat	Not at all	Somewhat	Moderate	Somewhat	Somewhat	Somewhat	Somewhat	Somewhat	Somewhat	Somewhat	Not at all	Not at all	Not at all
female	35	indian	med officer	5	Yes	No	Yes	Yes	No	No	Yes	Yes	Yes	Yes	Yes	No	Yes	No	Yes	Yes	No	No	Yes	Yes	No	Not at all	Slightly	Somewhat	Somewhat	Not at all	Not at all	Moderate	Moderate	Not at all	Moderate	Not at all	Not at all	Not at all	Very much	Slightly	Somewhat	Not at all	Very much	Not at all	Not at all	Very much	Not at all	Somewhat	Slightly
female	34	indian	med officer	9	Yes	No	Yes	Yes	No	No	Yes	Yes	Yes	Yes	Yes	Yes	Yes	No	No	Yes	No	Yes	Yes	Yes	Yes	Not at all	Not at all	Somewhat	Not at all	Somewhat	Somewhat	Somewhat	Somewhat	Somewhat	Very much	Somewhat	Not at all	Somewhat	Moderate	Somewhat	Somewhat	Somewhat	Somewhat	Somewhat	Somewhat	Somewhat	Not at all	Not at all	Not at all
female	28	indian	med officer	3	Yes	No	Yes	Yes	Yes	No	Yes	No	No	Yes	Yes	No	Yes	No	No	No	No	Yes	Yes	Yes	Yes	Somewhat	Somewhat	Moderate	Somewhat	Somewhat	Not at all	Slightly	Slightly	Slightly	Moderate	Not at all	Not at all	Somewhat	Moderate	Somewhat	Somewhat	Somewhat	Somewhat	Somewhat	Somewhat	Somewhat	Not at all	Not at all	Not at all
Male	32	indian	med officer	9	Yes	No	Yes	Yes	Yes	No	Yes	Yes	Yes	Yes	Yes	Yes	Yes	Yes	Yes	Yes	Yes	Yes	Yes	Yes	Yes	Not at all	Slightly	Somewhat	Slightly	Not at all	Not at all	Not at all	Somewhat	Not at all	Somewhat	Not at all	Not at all	Not at all	Moderate	Not at all	Very much	Not at all	Very much	Not at all	Not at all	Very much	Not at all	Not at all	Not at all
female	27	malay	med officer	2	Yes	No	Yes	Yes	No	No	Yes	Yes	Yes	Yes	Yes	Yes	Yes	No	Yes	No	No	Yes	Yes	No	Yes	Not at all	Slightly	Slightly	Not at all	Somewhat	Somewhat	Not at all	Slightly	Not at all	Somewhat	Not at all	Not at all	Not at all	Very much	Slightly	Moderate	Slightly	Very much	Not at all	Slightly	Very much	Not at all	Not at all	Not at all
female	34	malay	med officer	6	Yes	No	Yes	Yes	No	No	Yes	No	Yes	Yes	Yes	No	Yes	Yes	No	No	No	Yes	No	Yes	Yes	Slightly	Slightly	Very much	Slightly	Somewhat	Somewhat	Slightly	Very much	Very much	Very much	Not at all	Not at all	Not at all	Very much	Very much	Slightly	Somewhat	Moderate	Slightly	Somewhat	Very much	Not at all	Not at all	Not at all
female	40	malay	med officer	16	Yes	No	Yes	Yes	No	No	Yes	No	Yes	Yes	Yes	No	Yes	Yes	No	No	No	Yes	No	Yes	Yes	Slightly	Slightly	Very much	Slightly	Somewhat	Somewhat	Slightly	Very much	Very much	Very much	Not at all	Not at all	Not at all	Very much	Very much	Slightly	Somewhat	Moderate	Slightly	Somewhat	Very much	Not at all	Not at all	Not at all
female	39	malay	med officer	12	Yes	No	Yes	No	No	No	Yes	Yes	Yes	Yes	Yes	No	Yes	No	No	Yes	No	Yes	Yes	Yes	No	Not at all	Not at all	Somewhat	Not at all	Very much	Very much	Not at all	Moderate	Not at all	Very much	Not at all	Not at all	Moderate	Very much	Slightly	Somewhat	Not at all	Moderate	Not at all	Not at all	Very much	Not at all	Not at all	Not at all
female	36	chinese	specialist	10	Yes	No	Yes	Yes	No	No	Yes	No	No	Yes	Yes	No	No	No	No	Yes	No	Yes	Yes	No	Yes	Somewhat	Somewhat	Slightly	Somewhat	Not at all	Not at all	Slightly	Somewhat	Not at all	Moderate	Not at all	Somewhat	Slightly	Somewhat	Not at all	Slightly	Slightly	Not at all	Somewhat	Slightly	Somewhat	Slightly	Moderate	Somewhat
Male	32	malay	med officer	7	Yes	No	Yes	Yes	No	No	Yes	No	No	Yes	Yes	No	Yes	Yes	No	Yes	No	Yes	Yes	Yes	Yes	Slightly	Slightly	Very much	Not at all	Not at all	Not at all	Slightly	Slightly	Not at all	Very much	Not at all	Not at all	Not at all	Very much	Not at all	Very much	Somewhat	Somewhat	Not at all	Somewhat	Somewhat	Not at all	Not at all	Slightly
female	44	malay	specialist	16	Yes	No	Yes	Yes	Yes	No	No	No	Yes	Yes	Yes	No	Yes	No	No	No	No	Yes	Yes	Yes	Yes	Not at all	Somewhat	Slightly	Not at all	Somewhat	Somewhat	Somewhat	Slightly	Not at all	Very much	Not at all	Not at all	Slightly	Somewhat	Slightly	Moderate	Somewhat	Moderate	Somewhat	Slightly	Very much	Not at all	Not at all	Not at all
female	33	indian	med officer	10	Yes	No	Yes	Yes	Yes	No	Yes	No	Yes	Yes	Yes	No	Yes	No	No	No	No	Yes	Yes	Yes	Yes	Somewhat	Somewhat	Moderate	Somewhat	Not at all	Not at all	Slightly	Slightly	Not at all	Very much	Not at all	Not at all	Not at all	Somewhat	Not at all	Very much	Not at all	Very much	Not at all	Not at all	Very much	Not at all	Not at all	Not at all
female	45	indian	med officer	14	Yes	No	Yes	Yes	Yes	No	Yes	No	Yes	Yes	Yes	Yes	Yes	No	No	Yes	No	No	Yes	Yes	No	Not at all	Slightly	Moderate	Moderate	Not at all	Somewhat	Moderate	Very much	Slightly	Very much	Not at all	Not at all	Not at all	Very much	Not at all	Very much	Not at all	Moderate	Not at all	Moderate	Very much	Not at all	Slightly	Not at all
female	34	chinese	med officer	9	Yes	No	Yes	Yes	No	No	Yes	Yes	Yes	Yes	No	Yes	Yes	No	No	Yes	No	Yes	Yes	Yes	Yes	Not at all	Not at all	Not at all	Somewhat	Slightly	Slightly	Slightly	Slightly	Slightly	Very much	Not at all	Not at all	Slightly	Very much	Somewhat	Very much	Somewhat	Somewhat	Somewhat	Somewhat	Moderate	Not at all	Not at all	Not at all
Male	29	malay	med officer	1	Yes	No	Yes	Yes	Yes	No	Yes	Yes	Yes	Yes	Yes	No	No	No	No	No	No	Yes	No	Yes	No	Somewhat	Somewhat	Moderate	Slightly	Somewhat	Moderate	Somewhat	Slightly	Moderate	Moderate	Somewhat	Not at all	Slightly	Somewhat	Somewhat	Somewhat	Not at all	Slightly	Slightly	Slightly	Moderate	Not at all	Somewhat	Somewhat
female	31	indian	med officer	5	Yes	No	Yes	Yes	No	No	Yes	Yes	Yes	Yes	Yes	No	Yes	Yes	Yes	Yes	No	Yes	Yes	Yes	Yes	Slightly	Not at all	Somewhat	Somewhat	Slightly	Slightly	Not at all	Not at all	Not at all	Slightly	Not at all	Not at all	Not at all	Moderate	Slightly	Moderate	Not at all	Very much	Not at all	Slightly	Very much	Not at all	Not at all	Not at all
Male	34	chinese	specialist	9	Yes	No	Yes	Yes	No	No	Yes	No	Yes	Yes	Yes	No	Yes	No	No	Yes	No	Yes	Yes	Yes	Yes	Not at all	Somewhat	Somewhat	Somewhat	Not at all	Not at all	Not at all	Not at all	Not at all	Somewhat	Not at all	Not at all	Somewhat	Very much	Somewhat	Very much	Not at all	Very much	Not at all	Not at all	Very much	Slightly	Slightly	Slightly
Male	29	malay	med officer	5	Yes	No	Yes	Yes	No	No	Yes	Yes	Yes	Yes	Yes	No	Yes	No	No	No	No	Yes	Yes	Yes	Yes	Somewhat	Somewhat	Somewhat	Not at all	Not at all	Not at all	Somewhat	Slightly	Not at all	Somewhat	Not at all	Not at all	Very much	Not at all	Moderate	Moderate	Very much	Not at all	Somewhat	Somewhat	Moderate	Moderate	Moderate	Moderate
female	38	malay	specialist	12	Yes	No	Yes	Yes	No	No	Yes	No	No	Yes	Yes	Yes	Yes	No	No	No	No	Yes	Yes	Yes	Yes	Slightly	Slightly	Somewhat	Slightly	Not at all	Not at all	Somewhat	Slightly	Somewhat	Very much	Not at all	Not at all	Somewhat	Somewhat	Slightly	Very much	Somewhat	Somewhat	Slightly	Somewhat	Somewhat	Not at all	Not at all	Slightly
female	30	malay	med officer	5	Yes	No	Yes	No	Yes	Yes	Yes	Yes	No	Yes	Yes	No	Yes	No	No	No	No	Yes	Yes	Yes	No	Somewhat	Not at all	Not at all	Not at all	Not at all	Not at all	Slightly	Not at all	Not at all	Slightly	Not at all	Not at all	Slightly	Moderate	Moderate	Somewhat	Somewhat	Not at all	Slightly	Not at all	Not at all	Not at all	Not at all	Somewhat
Male	30	malay	med officer	5	Yes	No	Yes	Yes	No	No	Yes	Yes	No	Yes	No	No	Yes	No	No	Yes	No	Yes	No	No	No	Moderate	Moderate	Somewhat	Slightly	Slightly	Slightly	Somewhat	Moderate	Moderate	Moderate	Somewhat	Slightly	Somewhat	Somewhat	Somewhat	Somewhat	Somewhat	Slightly	Not at all	Not at all	Somewhat	Not at all	Slightly	Slightly
Male	31	malay	med officer	3	Yes	No	Yes	Yes	No	No	No	Yes	Yes	Yes	Yes	No	Yes	No	No	Yes	No	Yes	Yes	Yes	No	Not at all	Not at all	Slightly	Not at all	Very much	Very much	Not at all	Not at all	Not at all	Very much	Not at all	Not at all	Very much	Very much	Somewhat	Very much	Slightly	Very much	Not at all	Not at all	Very much	Not at all	Not at all	Not at all
female	37	chinese	med officer	10	Yes	Yes	Yes	Yes	No	No	Yes	Yes	Yes	Yes	Yes	Yes	Yes	Yes	Yes	Yes	No	Yes	Yes	Yes	Yes	Not at all	Not at all	Not at all	Not at all	Not at all	Not at all	Slightly	Not at all	Not at all	Very much	Not at all	Not at all	Slightly	Very much	Very much	Very much	Very much	Very much	Slightly	Slightly	Very much	Not at all	Not at all	Not at all
female	31	malay	med officer	7	Yes	No	Yes	Yes	No	No	Yes	No	Yes	Yes	Yes	No	Yes	Yes	No	Yes	No	Yes	Yes	Yes	Yes	Slightly	Not at all	Slightly	Not at all	Somewhat	Somewhat	Slightly	Not at all	Not at all	Very much	Not at all	Not at all	Very much	Somewhat	Somewhat	Somewhat	Not at all	Somewhat	Not at all	Not at all	Very much	Somewhat	Somewhat	Somewhat
Male	30	malay	med officer	6	Yes	No	Yes	Yes	No	No	No	Yes	Yes	Yes	Yes	No	Yes	No	No	No	No	No	Yes	No	Yes	Slightly	Slightly	Somewhat	Moderate	Not at all	Not at all	Slightly	Somewhat	Slightly	Very much	Not at all	Not at all	Somewhat	Somewhat	Moderate	Slightly	Not at all	Slightly	Slightly	Slightly	Somewhat	Not at all	Not at all	Not at all
Male	30	malay	med officer	5	Yes	No	Yes	Yes	No	No	Yes	No	No	Yes	Yes	No	No	No	No	No	No	No	Yes	No	Yes	Not at all	Not at all	Somewhat	Slightly	Moderate	Moderate	Slightly	Not at all	Somewhat	Moderate	Not at all	Not at all	Slightly	Very much	Slightly	Moderate	Not at all	Slightly	Slightly	Somewhat	Moderate	Not at all	Slightly	Slightly
female	32	malay	med officer	6	Yes	No	Yes	Yes	Yes	No	Yes	Yes	No	Yes	Yes	No	Yes	No	Yes	Yes	No	Yes	Yes	Yes	Yes	Somewhat	Moderate	Very much	Moderate	Slightly	Slightly	Somewhat	Somewhat	Not at all	Very much	Not at all	Not at all	Slightly	Moderate	Somewhat	Very much	Somewhat	Slightly	Slightly	Somewhat	Slightly	Not at all	Slightly	Slightly
female	32	malay	med officer	8	Yes	No	Yes	Yes	Yes	No	Yes	No	No	Yes	Yes	No	Yes	Yes	No	Yes	No	Yes	Yes	Yes	Yes	Slightly	Moderate	Moderate	Somewhat	Slightly	Slightly	Moderate	Very much	Very much	Moderate	Not at all	Not at all	Slightly	Not at all	Slightly	Slightly	Slightly	Moderate	Not at all	Slightly	Very much	Not at all	Not at all	Slightly
female	37	chinese	med officer	11	Yes	No	Yes	Yes	No	No	Yes	No	Yes	Yes	Yes	No	Yes	No	No	No	No	Yes	Yes	No	No	Slightly	Somewhat	Somewhat	Not at all	Not at all	Not at all	Somewhat	Slightly	Somewhat	Moderate	Slightly	Not at all	Slightly	Slightly	Slightly	Somewhat	Not at all	Not at all	Somewhat	Not at all	Somewhat	Not at all	Slightly	Somewhat
female	34	malay	med officer	9	Yes	No	Yes	No	No	No	Yes	No	No	Yes	No	No	Yes	No	No	Yes	No	Yes	Yes	Yes	No	Not at all	Not at all	Not at all	Not at all	Very much	Very much	Not at all	Not at all	Not at all	Very much	Not at all	Not at all	Not at all	Very much	Not at all	Very much	Not at all	Very much	Not at all	Slightly	Very much	Not at all	Not at all	Not at all
female	37	malay	med officer	12	Yes	No	Yes	Yes	No	No	No	Yes	Yes	Yes	Yes	No	Yes	No	No	No	No	Yes	Yes	Yes	Yes	Slightly	Slightly	Moderate	Moderate	Not at all	Not at all	Slightly	Slightly	Moderate	Moderate	Slightly	Not at all	Not at all	Moderate	Slightly	Slightly	Not at all	Moderate	Not at all	Not at all	Moderate	Not at all	Not at all	Not at all
female	29	malay	med officer	4	Yes	No	Yes	Yes	No	No	Yes	Yes	Yes	Yes	Yes	Yes	Yes	No	Yes	Yes	No	Yes	Yes	Yes	Yes	Moderate	Moderate	Moderate	Moderate	Somewhat	Somewhat	Moderate	Moderate	Somewhat	Very much	Slightly	Not at all	Slightly	Moderate	Somewhat	Moderate	Somewhat	Moderate	Slightly	Somewhat	Slightly	Slightly	Somewhat	Slightly
female	31	malay	med officer	7	Yes	No	Yes	Yes	No	No	No	Yes	Yes	Yes	No	No	Yes	No	Yes	Yes	No	No	Yes	No	Yes	Somewhat	Somewhat	Moderate	Slightly	Somewhat	Somewhat	Moderate	Somewhat	Somewhat	Very much	Somewhat	Not at all	Slightly	Moderate	Moderate	Moderate	Somewhat	Moderate	Not at all	Slightly	Moderate	Not at all	Not at all	Not at all
Male	29	malay	med officer	6	Yes	No	Yes	Yes	Yes	No	Yes	Yes	No	Yes	Yes	No	Yes	No	No	Yes	No	Yes	Yes	No	Yes	Slightly	Somewhat	Moderate	Somewhat	Not at all	Not at all	Slightly	Slightly	Not at all	Moderate	Not at all	Not at all	Slightly	Slightly	Moderate	Slightly	Slightly	Somewhat	Not at all	Not at all	Somewhat	Not at all	Not at all	Not at all
female	28	malay	med officer	3	Yes	No	Yes	Yes	No	No	Yes	Yes	Yes	Yes	Yes	Yes	Yes	No	No	Yes	No	Yes	Yes	Yes	Yes	Somewhat	Somewhat	Somewhat	Somewhat	Somewhat	Somewhat	Somewhat	Somewhat	Somewhat	Somewhat	Somewhat	Not at all	Not at all	Somewhat	Moderate	Very much	Not at all	Somewhat	Somewhat	Not at all	Moderate	Somewhat	Somewhat	Somewhat
female	31	indian	med officer	7	Yes	No	Yes	Yes	No	No	Yes	No	No	Yes	Yes	Yes	Yes	No	No	Yes	No	Yes	Yes	Yes	Yes	Not at all	Slightly	Very much	Not at all	Slightly	Slightly	Slightly	Slightly	Not at all	Moderate	Not at all	Not at all	Not at all	Very much	Not at all	Very much	Slightly	Very much	Not at all	Slightly	Very much	Not at all	Somewhat	Not at all
female	30	malay	med officer	2	Yes	No	Yes	No	No	Yes	Yes	Yes	No	Yes	No	No	Yes	Yes	No	No	No	Yes	Yes	No	Yes	Not at all	Slightly	Somewhat	Somewhat	Not at all	Not at all	Slightly	Not at all	Not at all	Moderate	Not at all	Not at all	Slightly	Moderate	Somewhat	Moderate	Somewhat	Moderate	Not at all	Not at all	Moderate	Not at all	Not at all	Not at all
Male	38	indian	med officer	8	Yes	No	Yes	Yes	No	No	No	No	Yes	Yes	No	No	No	No	No	Yes	No	No	Yes	No	No	Not at all	Not at all	Very much	Not at all	Very much	Very much	Not at all	Not at all	Not at all	Very much	Not at all	Not at all	Very much	Moderate	Moderate	Very much	Not at all	Very much	Not at all	Slightly	Very much	Not at all	Not at all	Not at all
female	32	malay	med officer	5	Yes	No	Yes	No	No	No	Yes	Yes	No	Yes	No	No	Yes	No	No	Yes	No	Yes	No	No	No	Not at all	Not at all	Not at all	Not at all	Not at all	Somewhat	Somewhat	Not at all	Not at all	Moderate	Not at all	Not at all	Not at all	Somewhat	Somewhat	Somewhat	Somewhat	Very much	Not at all	Slightly	Very much	Not at all	Not at all	Not at all
Male	32	indian	med officer	7	Yes	No	Yes	Yes	No	No	Yes	No	Yes	Yes	Yes	Yes	Yes	Yes	No	Yes	No	Yes	No	Yes	Yes	Not at all	Somewhat	Somewhat	Somewhat	Slightly	Moderate	Somewhat	Somewhat	Moderate	Moderate	Not at all	Not at all	Not at all	Moderate	Moderate	Somewhat	Moderate	Somewhat	Moderate	Moderate	Slightly	Slightly	Moderate	Moderate
Male	48	indian	med officer	14	Yes	No	Yes	Yes	No	No	Yes	Yes	Yes	Yes	Yes	No	Yes	No	No	No	No	Yes	Yes	Yes	Yes	Somewhat	Slightly	Slightly	Somewhat	Moderate	Moderate	Slightly	Not at all	Not at all	Slightly	Not at all	Not at all	Not at all	Very much	Not at all	Slightly	Not at all	Not at all	Not at all	Not at all	Very much	Not at all	Not at all	Not at all
female	30	chinese	med officer	6	Yes	No	Yes	Yes	Yes	No	Yes	Yes	Yes	Yes	Yes	No	Yes	Yes	Yes	Yes	No	Yes	Yes	Yes	Yes	Moderate	Moderate	Moderate	Moderate	Not at all	Not at all	Somewhat	Slightly	Slightly	Very much	Slightly	Not at all	Slightly	Moderate	Very much	Very much	Somewhat	Moderate	Somewhat	Slightly	Moderate	Not at all	Not at all	Not at all
female	31	chinese	med officer	5	Yes	No	Yes	Yes	No	No	Yes	No	Yes	Yes	Yes	No	Yes	Yes	No	No	No	Yes	Yes	Yes	No	Slightly	Slightly	Slightly	Slightly	Not at all	Not at all	Slightly	Somewhat	Not at all	Moderate	Not at all	Not at all	Not at all	Somewhat	Somewhat	Somewhat	Slightly	Not at all	Somewhat	Slightly	Somewhat	Not at all	Slightly	Slightly
female	28	malay	med officer	2	Yes	No	Yes	No	No	Yes	Yes	Yes	Yes	Yes	Yes	No	Yes	No	No	Yes	No	Yes	Yes	No	Yes	Slightly	Somewhat	Moderate	Slightly	Slightly	Slightly	Somewhat	Slightly	Somewhat	Moderate	Not at all	Not at all	Not at all	Moderate	Slightly	Very much	Slightly	Moderate	Not at all	Not at all	Very much	Somewhat	Slightly	Not at all
female	35	indian	med officer	2	Yes	No	Yes	Yes	No	No	Yes	Yes	Yes	Yes	Yes	No	Yes	No	Yes	Yes	No	Yes	No	No	Yes	Not at all	Somewhat	Very much	Moderate	Slightly	Slightly	Moderate	Moderate	Moderate	Moderate	Not at all	Not at all	Moderate	Moderate	Moderate	Moderate	Not at all	Moderate	Not at all	Moderate	Very much	Not at all	Not at all	Not at all
female	34	malay	med officer	9	Yes	No	Yes	Yes	No	No	Yes	No	Yes	Yes	Yes	Yes	Yes	No	No	Yes	No	Yes	Yes	Yes	Yes	Not at all	Not at all	Slightly	Slightly	Moderate	Moderate	Not at all	Not at all	Not at all	Very much	Not at all	Not at all	Slightly	Very much	Somewhat	Very much	Slightly	Very much	Not at all	Not at all	Very much	Not at all	Not at all	Not at all
female	46	malay	specialist	21	Yes	No	Yes	Yes	No	No	Yes	Yes	Yes	Yes	Yes	No	Yes	No	No	Yes	No	Yes	Yes	Yes	No	Not at all	Not at all	Moderate	Slightly	Very much	Very much	Not at all	Slightly	Not at all	Very much	Not at all	Not at all	Not at all	Very much	Very much	Very much	Somewhat	Very much	Somewhat	Slightly	Very much	Not at all	Not at all	Not at all
female	35	malay	med officer	13	Yes	No	Yes	Yes	Yes	No	Yes	Yes	Yes	Yes	Yes	No	Yes	Yes	No	No	No	No	No	No	No	Moderate	Moderate	Moderate	Very much	Moderate	Moderate	Moderate	Moderate	Moderate	Very much	Moderate	Not at all	Not at all	Not at all	Not at all	Not at all	Not at all	Not at all	Not at all	Not at all	Not at all	Not at all	Not at all	Not at all
female	30	malay	specialist	8	Yes	No	Yes	Yes	Yes	No	Yes	Yes	Yes	Yes	Yes	No	Yes	No	No	Yes	Yes	No	Yes	Yes	No	Not at all	Not at all	Moderate	Slightly	Very much	Very much	Not at all	Somewhat	Not at all	Very much	Not at all	Not at all	Not at all	Very much	Very much	Very much	Slightly	Moderate	Slightly	Somewhat	Very much	Slightly	Somewhat	Slightly
female	46	indian	med officer	15	Yes	No	Yes	Yes	Yes	No	Yes	No	No	Yes	Yes	Yes	No	Yes	Yes	Yes	No	Yes	Yes	No	Yes	Not at all	Not at all	Slightly	Not at all	Very much	Very much	Not at all	Slightly	Not at all	Very much	Not at all	Not at all	Not at all	Very much	Slightly	Very much	Not at all	Very much	Not at all	Not at all	Very much	Not at all	Not at all	Not at all
female	48	malay	med officer	23	Yes	No	Yes	No	Yes	Yes	Yes	Yes	Yes	Yes	Yes	Yes	Yes	Yes	No	Yes	No	Yes	Yes	Yes	Yes	Slightly	Slightly	Moderate	Not at all	Not at all	Slightly	Slightly	Slightly	Slightly	Moderate	Not at all	Not at all	Slightly	Slightly	Slightly	Slightly	Not at all	Somewhat	Moderate	Not at all	Moderate	Not at all	Not at all	Not at all
Male	33	malay	specialist	10	Yes	No	Yes	No	No	No	Yes	Yes	Yes	Yes	No	Yes	No	No	No	No	No	No	No	No	Yes	Slightly	Moderate	Somewhat	Not at all	Not at all	Not at all	Moderate	Somewhat	Slightly	Not at all	Very much	Slightly	Moderate	Slightly	Somewhat	Not at all	Slightly	Not at all	Somewhat	Somewhat	Somewhat	Slightly	Moderate	Not at all
female	31	indian	specialist	5	Yes	No	Yes	Yes	No	No	Yes	Yes	Yes	No	Yes	No	No	No	No	No	No	No	Yes	No	No	Not at all	Not at all	Moderate	Slightly	Not at all	Not at all	Moderate	Moderate	Not at all	Very much	Not at all	Not at all	Not at all	Somewhat	Not at all	Moderate	Moderate	Moderate	Not at all	Somewhat	Moderate	Not at all	Not at all	Not at all
female	47	malay	med officer	22	Yes	No	Yes	No	No	Yes	Yes	Yes	Yes	Yes	Yes	Yes	No	No	No	No	No	No	No	Yes	Yes	Somewhat	Very much	Very much	Moderate	Somewhat	Not at all	Slightly	Very much	Not at all	Very much	Not at all	Somewhat	Not at all	Moderate	Somewhat	Very much	Slightly	Very much	Not at all	Slightly	Moderate	Somewhat	Somewhat	Slightly
female	24	malay	specialist	3	Yes	No	Yes	Yes	No	No	Yes	Yes	Yes	Yes	Yes	No	Yes	No	No	Yes	No	Yes	Yes	Yes	No	Not at all	Not at all	Moderate	Slightly	Very much	Very much	Not at all	Slightly	Not at all	Very much	Not at all	Not at all	Not at all	Very much	Very much	Very much	Somewhat	Very much	Somewhat	Slightly	Very much	Not at all	Not at all	Not at all
female	36	indian	med officer	10	Yes	No	Yes	Yes	No	No	Yes	Yes	Yes	Yes	Yes	Yes	Yes	No	No	No	No	Yes	Yes	No	Yes	Somewhat	Somewhat	Very much	Slightly	Not at all	Not at all	Slightly	Slightly	Slightly	Moderate	Not at all	Not at all	Not at all	Very much	Not at all	Somewhat	Not at all	Very much	Not at all	Not at all	Very much	Not at all	Not at all	Not at all
female	45	indian	med officer	15	Yes	No	Yes	Yes	No	No	Yes	No	Yes	Yes	Yes	No	Yes	No	No	Yes	No	No	Yes	No	Yes	Somewhat	Very much	Moderate	Moderate	Slightly	Somewhat	Moderate	Somewhat	Slightly	Somewhat	Not at all	Not at all	Not at all	Very much	Not at all	Somewhat	Not at all	Not at all	Not at all	Not at all	Very much	Not at all	Not at all	Not at all
female	33	indian	med officer	8	Yes	No	Yes	Yes	No	No	Yes	No	Yes	Yes	Yes	No	Yes	No	No	Yes	No	Yes	Yes	Yes	Yes	Not at all	Not at all	Moderate	Slightly	Slightly	Slightly	Not at all	Not at all	Not at all	Slightly	Not at all	Not at all	Not at all	Very much	Slightly	Very much	Not at all	Very much	Not at all	Not at all	Very much	Not at all	Not at all	Not at all
female	33	malay	med officer	10	Yes	No	Yes	No	No	No	Yes	Yes	Yes	Yes	Yes	Yes	Yes	Yes	No	No	No	Yes	Yes	No	Yes	Slightly	Somewhat	Moderate	Somewhat	Not at all	Not at all	Slightly	Slightly	Slightly	Very much	Not at all	Not at all	Slightly	Somewhat	Slightly	Somewhat	Slightly	Moderate	Not at all	Slightly	Very much	Not at all	Slightly	Not at all
Male	31	malay	med officer	5	Yes	No	Yes	Yes	No	No	Yes	Yes	Yes	Yes	Yes	Yes	Yes	No	No	No	No	Yes	Yes	No	Yes	Slightly	Slightly	Somewhat	Slightly	Slightly	Slightly	Moderate	Slightly	Not at all	Very much	Not at all	Not at all	Not at all	Slightly	Moderate	Somewhat	Slightly	Slightly	Not at all	Not at all	Somewhat	Slightly	Slightly	Slightly
Male	34	malay	med officer	10	Yes	No	Yes	Yes	No	No	Yes	Yes	Yes	Yes	Yes	No	No	No	Yes	Yes	No	Yes	Yes	No	No	Not at all	Not at all	Moderate	Very much	Slightly	Slightly	Not at all	Not at all	Not at all	Very much	Not at all	Not at all	Not at all	Very much	Somewhat	Moderate	Not at all	Moderate	Not at all	Slightly	Very much	Somewhat	Moderate	Somewhat
female	31	indian	med officer	5	Yes	No	Yes	Yes	No	No	Yes	Yes	Yes	Yes	Yes	Yes	Yes	No	No	No	No	Yes	Yes	No	Yes	Not at all	Somewhat	Very much	Not at all	Not at all	Not at all	Very much	Very much	Not at all	Very much	Not at all	Not at all	Somewhat	Moderate	Moderate	Slightly	Slightly	Very much	Not at all	Somewhat	Moderate	Not at all	Very much	Somewhat
female	28	malay	med officer	1	Yes	No	Yes	No	Yes	No	Yes	Yes	No	Yes	Yes	No	Yes	No	No	Yes	No	Yes	Yes	Yes	No	Not at all	Not at all	Slightly	Slightly	Somewhat	Slightly	Somewhat	Somewhat	Somewhat	Very much	Not at all	Not at all	Not at all	Very much	Slightly	Very much	Very much	Very much	Slightly	Not at all	Very much	Not at all	Not at all	Not at all
female	33	malay	med officer	9	Yes	No	Yes	Yes	No	No	Yes	Yes	Yes	Yes	Yes	No	Yes	No	No	Yes	No	Yes	Yes	Yes	No	Not at all	Moderate	Very much	Not at all	Somewhat	Moderate	Slightly	Moderate	Not at all	Moderate	Not at all	Not at all	Not at all	Very much	Somewhat	Not at all	Slightly	Moderate	Not at all	Slightly	Very much	Not at all	Not at all	Not at all
Male	28	malay	med officer	2	Yes	No	Yes	Yes	No	No	No	Yes	No	Yes	Yes	Yes	Yes	No	No	Yes	No	Yes	Yes	Yes	Yes	Not at all	Slightly	Somewhat	Slightly	Somewhat	Somewhat	Not at all	Not at all	Not at all	Moderate	Not at all	Not at all	Slightly	Very much	Somewhat	Very much	Very much	Very much	Slightly	Somewhat	Very much	Not at all	Not at all	Not at all
Male	32	chinese	med officer	6	Yes	No	Yes	No	Yes	Yes	No	Yes	Yes	Yes	Yes	No	Yes	Yes	Yes	Yes	No	Yes	No	Yes	Yes	Not at all	Somewhat	Moderate	Somewhat	Slightly	Somewhat	Not at all	Not at all	Not at all	Very much	Not at all	Not at all	Slightly	Very much	Not at all	Very much	Not at all	Moderate	Not at all	Not at all	Very much	Not at all	Not at all	Not at all
female	34	malay	med officer	10	Yes	No	Yes	Yes	No	No	No	No	Yes	Yes	Yes	Yes	Yes	Yes	Yes	Yes	Yes	Yes	Yes	Yes	Yes	Not at all	Not at all	Not at all	Not at all	Not at all	Not at all	Not at all	Not at all	Not at all	Very much	Not at all	Not at all	Not at all	Moderate	Moderate	Very much	Not at all	Very much	Not at all	Not at all	Very much	Not at all	Not at all	Not at all
Male	32	malay	med officer	6	Yes	No	Yes	Yes	No	No	No	No	Yes	Yes	Yes	Yes	Yes	Yes	Yes	Yes	Yes	Yes	Yes	Yes	Yes	Not at all	Slightly	Slightly	Not at all	Moderate	Moderate	Not at all	Slightly	Not at all	Moderate	Not at all	Not at all	Not at all	Very much	Not at all	Very much	Not at all	Moderate	Not at all	Not at all	Very much	Not at all	Not at all	Not at all
Male	30	malay	med officer	4	Yes	No	Yes	Yes	No	No	Yes	Yes	No	Yes	Yes	No	Yes	No	Yes	No	Yes	No	No	No	Yes	Not at all	Not at all	Very much	Very much	Somewhat	Somewhat	Slightly	Not at all	Not at all	Somewhat	Not at all	Not at all	Slightly	Moderate	Somewhat	Very much	Not at all	Somewhat	Not at all	Somewhat	Very much	Not at all	Slightly	Not at all
female	27	malay	med officer	1	Yes	No	No	Yes	No	No	Yes	Yes	Yes	Yes	Yes	No	Yes	No	No	No	Yes	No	Yes	Yes	Yes	Not at all	Not at all	Not at all	Not at all	Not at all	Not at all	Not at all	Not at all	Not at all	Moderate	Not at all	Not at all	Slightly	Moderate	Moderate	Moderate	Not at all	Somewhat	Not at all	Not at all	Very much	9999	9999	9999
female	45	malay	specialist	11	Yes	No	Yes	Yes	Yes	No	Yes	No	No	Yes	Yes	Yes	Yes	Yes	No	Yes	No	Yes	Yes	Yes	Yes	Not at all	Not at all	Slightly	Not at all	Slightly	Slightly	Not at all	Not at all	Not at all	Very much	Not at all	Not at all	Slightly	Somewhat	Somewhat	Moderate	Somewhat	Moderate	Slightly	Slightly	Very much	Not at all	Not at all	Not at all
female	30	malay	med officer	9	Yes	No	Yes	Yes	No	No	Yes	Yes	No	Yes	Yes	No	Yes	No	Yes	Yes	No	No	Yes	Yes	Yes	Not at all	Not at all	Slightly	Not at all	Very much	Very much	Not at all	Slightly	Not at all	Very much	Not at all	Not at all	Not at all	Very much	Somewhat	Very much	Somewhat	Moderate	Not at all	Not at all	Moderate	Not at all	Not at all	Not at all
female	29	malay	med officer	3	Yes	No	Yes	Yes	Yes	No	Yes	Yes	Yes	Yes	Yes	No	No	Yes	Yes	No	No	Yes	Yes	No	No	Slightly	Slightly	Moderate	Slightly	Slightly	Slightly	Somewhat	Slightly	Somewhat	Moderate	Not at all	Not at all	Slightly	Slightly	Somewhat	Somewhat	Somewhat	Slightly	Slightly	Not at all	Very much	Somewhat	Somewhat	Somewhat
female	28	malay	med officer	3	Yes	No	Yes	Yes	Yes	Yes	Yes	No	Yes	Yes	No	Yes	Yes	No	No	Yes	No	Yes	No	Yes	Yes	Not at all	Slightly	Somewhat	Slightly	Slightly	Slightly	Not at all	Somewhat	Not at all	Somewhat	Not at all	Not at all	Not at all	Very much	Not at all	Very much	Not at all	Very much	Not at all	Not at all	Very much	Not at all	Not at all	Not at all
Male	30	malay	med officer	4	Yes	No	Yes	Yes	No	No	No	Yes	Yes	Yes	No	No	Yes	No	No	Yes	No	Yes	No	Yes	Yes	Not at all	Slightly	Somewhat	Slightly	Moderate	Moderate	Not at all	Not at all	Not at all	Moderate	Not at all	Not at all	Slightly	Moderate	Somewhat	Somewhat	Not at all	Somewhat	Somewhat	Slightly	Moderate	Not at all	Not at all	Not at all
Male	30	malay	med officer	5	Yes	No	Yes	Yes	Yes	No	Yes	Yes	Yes	Yes	Yes	No	Yes	No	No	Yes	No	Yes	Yes	No	Yes	Slightly	Moderate	Very much	Not at all	Somewhat	Somewhat	Slightly	Moderate	Moderate	Very much	Not at all	Not at all	Somewhat	Moderate	Somewhat	Somewhat	Moderate	Moderate	Somewhat	Slightly	Somewhat	Not at all	Not at all	Not at all
Male	30	malay	med officer	2	Yes	No	Yes	No	No	No	Yes	Yes	No	Yes	Yes	Yes	No	No	No	Yes	No	Yes	Yes	Yes	Yes	Not at all	Not at all	Slightly	Not at all	Not at all	Not at all	Not at all	Slightly	Not at all	Somewhat	Not at all	Not at all	Not at all	Moderate	Somewhat	Somewhat	Slightly	Somewhat	Not at all	Not at all	Moderate	Not at all	Not at all	Not at all
female	27	malay	med officer	3	Yes	No	Yes	Yes	No	No	Yes	Yes	Yes	Yes	Yes	Yes	No	Yes	Yes	Yes	No	Yes	Yes	Yes	Yes	Slightly	Somewhat	Moderate	Moderate	Not at all	Not at all	Slightly	Somewhat	Slightly	Very much	Not at all	Not at all	Slightly	Very much	Very much	Somewhat	Very much	Somewhat	Slightly	Slightly	Very much	Not at all	Not at all	Not at all
female	30	malay	med officer	4	Yes	No	Yes	Yes	No	No	No	No	Yes	Yes	Yes	No	Yes	No	No	No	No	Yes	Yes	No	No	Not at all	Somewhat	Somewhat	Not at all	Not at all	Not at all	Slightly	Somewhat	Slightly	Somewhat	Not at all	Not at all	Not at all	Moderate	Somewhat	Moderate	Not at all	Somewhat	Not at all	Not at all	Very much	Not at all	Not at all	Not at all
Male	30	malay	med officer	3	Yes	No	Yes	Yes	No	No	Yes	Yes	Yes	Yes	No	No	Yes	No	No	No	No	No	No	No	No	Slightly	Not at all	Moderate	Slightly	Somewhat	Moderate	Somewhat	Not at all	Not at all	Very much	Not at all	Not at all	Somewhat	Moderate	Moderate	Moderate	Somewhat	Very much	Not at all	Not at all	Very much	Not at all	Not at all	Not at all
female	30	malay	med officer	5	Yes	No	Yes	Yes	Yes	No	Yes	No	Yes	Yes	Yes	Yes	Yes	Yes	No	No	No	No	No	No	No	Somewhat	Somewhat	Somewhat	Somewhat	Not at all	Slightly	Slightly	Slightly	Moderate	Slightly	Not at all	Not at all	Slightly	Slightly	Somewhat	Not at all	Slightly	Slightly	Somewhat	Somewhat	Slightly	Slightly	Somewhat	Somewhat
female	29	malay	med officer	3	Yes	No	Yes	No	No	No	No	No	Yes	Yes	Yes	No	Yes	No	No	Yes	No	Yes	Yes	Yes	Yes	Not at all	Not at all	Not at all	Not at all	Very much	Very much	Not at all	Not at all	Not at all	Moderate	Not at all	Not at all	Slightly	Very much	Somewhat	Very much	Not at all	Very much	Not at all	Not at all	Very much	Not at all	Not at all	Not at all
Male	29	malay	med officer	2	Yes	No	Yes	Yes	Yes	No	Yes	Yes	No	Yes	Yes	No	Yes	No	No	Yes	No	No	Yes	No	Yes	Not at all	Somewhat	Moderate	Slightly	Somewhat	Slightly	Slightly	Not at all	Slightly	Moderate	Not at all	Not at all	Not at all	Moderate	Slightly	Moderate	Moderate	Somewhat	Not at all	Slightly	Very much	Not at all	Slightly	Not at all
female	35	malay	med officer	8	Yes	No	Yes	Yes	No	No	Yes	Yes	No	Yes	Yes	Yes	Yes	Yes	Yes	No	No	Yes	Yes	Yes	Yes	Not at all	Moderate	Moderate	Moderate	Not at all	Somewhat	Very much	Very much	Somewhat	Very much	Not at all	Not at all	Not at all	Moderate	Very much	Moderate	Somewhat	Moderate	Not at all	Not at all	Very much	Not at all	Not at all	Not at all
female	28	malay	med officer	2	Yes	No	Yes	Yes	Yes	No	Yes	No	Yes	Yes	Yes	No	Yes	No	No	Yes	No	Yes	Yes	Yes	Yes	Not at all	Not at all	Not at all	Slightly	Slightly	Slightly	Slightly	Not at all	Not at all	Slightly	Not at all	Not at all	Slightly	Not at all	Slightly	Slightly	Slightly	Slightly	Not at all	Slightly	Somewhat	Not at all	Not at all	Not at all
Male	33	malay	med officer	9	Yes	No	Yes	Yes	Yes	No	Yes	No	Yes	Yes	Yes	No	No	No	No	Yes	No	No	Yes	Yes	Yes	Slightly	Somewhat	Somewhat	Slightly	Not at all	Not at all	Slightly	Somewhat	Somewhat	Moderate	Not at all	Not at all	Not at all	Moderate	Slightly	Slightly	Somewhat	Somewhat	Not at all	Slightly	Very much	Not at all	Not at all	Not at all
female	29	malay	med officer	4	Yes	No	Yes	Yes	No	No	Yes	No	Yes	Yes	Yes	No	Yes	No	Yes	Yes	No	Yes	Yes	Yes	Yes	Slightly	Slightly	Moderate	Not at all	Moderate	Moderate	Somewhat	Somewhat	Somewhat	Very much	Somewhat	Not at all	Not at all	Somewhat	Slightly	Moderate	Somewhat	Very much	Moderate	Moderate	Moderate	Not at all	Not at all	Not at all
Male	30	indian	med officer	5	Yes	No	Yes	Yes	No	No	No	Yes	Yes	Yes	Yes	Yes	Yes	No	No	Yes	No	Yes	Yes	Yes	Yes	Slightly	Slightly	Moderate	Moderate	Not at all	Not at all	Not at all	Somewhat	Not at all	Moderate	Not at all	Not at all	Slightly	Somewhat	Slightly	Very much	Not at all	Slightly	Not at all	Somewhat	Very much	Not at all	Not at all	Not at all
female	30	malay	med officer	4	Yes	No	Yes	Yes	No	No	Yes	No	Yes	Yes	Yes	No	Yes	No	No	Yes	No	Yes	Yes	Yes	Yes	Slightly	Slightly	Moderate	Somewhat	Moderate	Moderate	Slightly	Slightly	Slightly	Very much	Not at all	Not at all	Slightly	Moderate	Somewhat	Moderate	Slightly	Moderate	Not at all	Not at all	Very much	Not at all	Not at all	Not at all
female	33	malay	med officer	7	Yes	No	Yes	No	No	No	Yes	No	Yes	Yes	Yes	No	Yes	No	No	Yes	No	Yes	Yes	Yes	No	Slightly	Very much	Very much	Not at all	Not at all	Not at all	Somewhat	Slightly	Not at all	Very much	Not at all	Not at all	Somewhat	Somewhat	Slightly	Very much	Not at all	Moderate	Not at all	Slightly	Very much	Slightly	Moderate	Somewhat
female	29	malay	med officer	4	Yes	No	Yes	Yes	No	No	Yes	No	Yes	Yes	Yes	Yes	Yes	No	No	Yes	Yes	Yes	Yes	Yes	No	Slightly	Moderate	Very much	Somewhat	Not at all	Not at all	Somewhat	Slightly	Slightly	Very much	Not at all	Not at all	Slightly	Slightly	Somewhat	Somewhat	Not at all	Somewhat	Not at all	Slightly	Moderate	Not at all	Not at all	Not at all
female	37	malay	med officer	13	Yes	No	Yes	Yes	Yes	No	No	Yes	Yes	Yes	Yes	No	Yes	Yes	No	Yes	No	Yes	Yes	Yes	Yes	Slightly	Slightly	Not at all	Not at all	Moderate	Very much	Slightly	Slightly	Slightly	Slightly	Not at all	Not at all	Slightly	Slightly	Somewhat	Slightly	Not at all	Moderate	Not at all	Not at all	Very much	Slightly	Somewhat	Slightly
female	29	malay	med officer	1	Yes	No	Yes	Yes	No	No	Yes	Yes	Yes	Yes	No	Yes	Yes	No	No	Yes	No	Yes	Yes	Yes	Yes	Slightly	Slightly	Somewhat	Slightly	Not at all	Not at all	Slightly	Slightly	Not at all	Somewhat	Not at all	Not at all	Not at all	Somewhat	Not at all	Somewhat	Not at all	Very much	Not at all	Slightly	Very much	Not at all	Slightly	Not at all
female	50	malay	med officer	25	Yes	No	Yes	Yes	Yes	No	Yes	Yes	No	No	Yes	No	Yes	No	No	No	No	No	Yes	No	No	Not at all	Not at all	Moderate	Not at all	Slightly	Moderate	Not at all	Very much	Not at all	Very much	Not at all	Not at all	Slightly	Moderate	Moderate	Somewhat	Somewhat	Slightly	Slightly	Not at all	Moderate	Not at all	Not at all	Not at all
Male	28	malay	med officer	3	Yes	No	Yes	Yes	No	No	Yes	Yes	Yes	Yes	Yes	Yes	Yes	Yes	No	No	No	Yes	Yes	Yes	Yes	Somewhat	Slightly	Slightly	Somewhat	Slightly	Slightly	Slightly	Not at all	Slightly	Somewhat	Slightly	Somewhat	Slightly	Slightly	Somewhat	Slightly	Somewhat	Somewhat	Somewhat	Somewhat	Slightly	Somewhat	Somewhat	Somewhat
Male	28	malay	med officer	0	Yes	No	Yes	Yes	Yes	No	Yes	No	Yes	Yes	Yes	No	Yes	No	No	Yes	No	Yes	Yes	Yes	No	Slightly	Moderate	Very much	Somewhat	Not at all	Not at all	Slightly	Slightly	Slightly	Slightly	Not at all	Not at all	Slightly	Slightly	Somewhat	Somewhat	Not at all	Somewhat	Not at all	Slightly	Moderate	Not at all	Not at all	Not at all
female	35	malay	med officer	3	Yes	No	Yes	Yes	Yes	No	Yes	Yes	Yes	Yes	Yes	No	Yes	No	No	No	No	Yes	Yes	Yes	Yes	Not at all	Not at all	Not at all	Not at all	Not at all	Not at all	Slightly	Not at all	Not at all	Slightly	Not at all	Not at all	Not at all	Somewhat	Slightly	Very much	Not at all	Not at all	Not at all	Somewhat	Very much	Not at all	Not at all	Not at all
Male	28	malay	med officer	4	Yes	No	Yes	No	Yes	Yes	Yes	Yes	No	Yes	Yes	No	No	No	No	No	No	No	Yes	No	No	Somewhat	Slightly	Slightly	Not at all	Somewhat	Somewhat	Slightly	Slightly	Not at all	Moderate	Not at all	Not at all	Somewhat	Somewhat	Somewhat	Somewhat	Moderate	Somewhat	Slightly	Slightly	Very much	Not at all	Slightly	Not at all
female	29	malay	med officer	1	Yes	No	Yes	Yes	No	No	No	No	Yes	No	Yes	No	Yes	No	No	Yes	No	Yes	Yes	Yes	Yes	Somewhat	Somewhat	Moderate	Not at all	Not at all	Not at all	Somewhat	Slightly	Not at all	Moderate	Not at all	Not at all	Slightly	Very much	Slightly	Somewhat	Slightly	Very much	Not at all	Not at all	Very much	Not at all	Slightly	Not at all
Male	32	malay	med officer	8	Yes	No	Yes	Yes	No	No	Yes	Yes	Yes	Yes	Yes	No	Yes	No	No	Yes	No	Yes	Yes	No	Yes	Slightly	Somewhat	Moderate	Somewhat	Not at all	Slightly	Somewhat	Moderate	Not at all	Moderate	Somewhat	Not at all	Slightly	Somewhat	Moderate	Somewhat	Not at all	Moderate	Slightly	Slightly	Moderate	Not at all	Not at all	Not at all
female	31	malay	med officer	5	Yes	No	Yes	Yes	No	No	No	No	Yes	Yes	Yes	No	Yes	No	Yes	No	No	Yes	No	Yes	No	Slightly	Slightly	Somewhat	Slightly	Somewhat	Somewhat	Slightly	Somewhat	Not at all	Moderate	Not at all	Not at all	Slightly	Somewhat	Somewhat	Somewhat	Slightly	Slightly	Not at all	Slightly	Somewhat	Not at all	Not at all	Not at all
female	28	malay	med officer	4	Yes	No	Yes	Yes	Yes	No	Yes	Yes	No	Yes	No	No	Yes	No	No	No	No	Yes	No	Yes	No	Slightly	Not at all	Slightly	Not at all	Slightly	Slightly	Slightly	Slightly	Not at all	Slightly	Not at all	Not at all	Not at all	Somewhat	Slightly	Somewhat	Somewhat	Somewhat	Not at all	Not at all	Very much	Not at all	Not at all	Not at all
female	38	malay	med officer	13	Yes	No	Yes	Yes	Yes	No	Yes	Yes	No	Yes	Yes	No	Yes	No	Yes	Yes	No	Yes	Yes	Yes	Yes	Not at all	Not at all	Somewhat	Not at all	Not at all	Not at all	Slightly	Somewhat	Not at all	Very much	Slightly	Slightly	Slightly	Somewhat	Slightly	Moderate	Slightly	Somewhat	Slightly	Slightly	Very much	Not at all	Not at all	Not at all
Male	30	malay	med officer	4	Yes	No	Yes	Yes	No	No	Yes	Yes	Yes	Yes	Yes	Yes	Yes	Yes	No	Yes	No	Yes	Yes	Yes	Yes	Not at all	Not at all	Not at all	Not at all	Somewhat	Somewhat	Not at all	Not at all	Not at all	Very much	Not at all	Not at all	Not at all	Very much	Slightly	Moderate	Somewhat	Very much	Not at all	Slightly	Very much	Not at all	Not at all	Not at all
female	26	malay	med officer	3	Yes	No	Yes	Yes	Yes	No	Yes	Yes	Yes	Yes	Yes	No	No	No	No	No	No	No	Yes	Yes	Yes	Not at all	Not at all	Somewhat	Slightly	Very much	Moderate	Slightly	Slightly	Not at all	Very much	Not at all	Not at all	Not at all	Somewhat	Somewhat	Very much	Somewhat	Very much	Not at all	Somewhat	Moderate	Not at all	Not at all	Not at all
Male	30	malay	med officer	6	Yes	Yes	Yes	Yes	Yes	Yes	Yes	Yes	Yes	Yes	Yes	Yes	Yes	Yes	No	No	Yes	Yes	No	No	No	Somewhat	Somewhat	Somewhat	Somewhat	Somewhat	Somewhat	Somewhat	Somewhat	Somewhat	Somewhat	Somewhat	Somewhat	Somewhat	Somewhat	Somewhat	Somewhat	Somewhat	Somewhat	Somewhat	Somewhat	Somewhat	Moderate	Moderate	Moderate
Male	44	malay	med officer	16	Yes	No	Yes	Yes	Yes	No	Yes	Yes	Yes	Yes	Yes	Yes	Yes	Yes	Yes	Yes	No	Yes	Yes	Yes	Yes	Slightly	Slightly	Moderate	Slightly	Not at all	Not at all	Slightly	Slightly	Not at all	Very much	Not at all	Not at all	Slightly	Somewhat	Somewhat	Slightly	Somewhat	Somewhat	Somewhat	Somewhat	Moderate	Slightly	Somewhat	Somewhat
female	38	malay	med officer	13	Yes	No	Yes	Yes	Yes	No	Yes	Yes	Yes	Yes	Yes	Yes	Yes	Yes	Yes	Yes	No	Yes	Yes	Yes	Yes	Moderate	Very much	Very much	Moderate	Slightly	Slightly	Very much	Slightly	Very much	Very much	Slightly	Not at all	Not at all	Not at all	Very much	Not at all	Very much	Moderate	Very much	Very much	Very much	Somewhat	Somewhat	Somewhat
female	29	malay	med officer	4	Yes	No	Yes	Yes	No	No	Yes	Yes	Yes	Yes	Yes	Yes	Yes	Yes	Yes	Yes	No	Yes	Yes	Yes	Yes	Very much	Moderate	Slightly	Somewhat	Not at all	Not at all	Somewhat	Somewhat	Not at all	Very much	Not at all	Not at all	Not at all	Slightly	Slightly	Somewhat	Somewhat	Very much	Not at all	Slightly	Very much	Not at all	Not at all	Not at all
female	29	malay	med officer	3	Yes	No	Yes	Yes	No	No	Yes	Yes	Yes	Yes	Yes	Yes	Yes	Yes	Yes	Yes	Yes	Yes	Yes	Yes	Yes	Not at all	Not at all	Very much	Slightly	Slightly	Very muchNot at all	Not at all	Not at all	Very much	Not at all	Not at all	Not at all	Not at all	Not at all	Not at all	Very much	Somewhat	Very much	Not at all	Not at all	Very much	Not at all	Not at all	Not at all
female	39	malay	med officer	8	Yes	No	Yes	Yes	No	No	Yes	Yes	Yes	Yes	Yes	Yes	Yes	Yes	Yes	Yes	Yes	Yes	Yes	Yes	Yes	Somewhat	Somewhat	Somewhat	Somewhat	Slightly	Slightly	Somewhat	Somewhat	Somewhat	Somewhat	Somewhat	Not at all	Not at all	Very much	Slightly	9999	Slightly	Slightly	Slightly	Slightly	Slightly	Slightly	Slightly	Slightly
female	28	malay	med officer	3	Yes	No	Yes	Yes	No	No	Yes	Yes	Yes	Yes	Yes	No	No	No	No	No	No	Yes	Yes	Yes	Yes	Slightly	Slightly	Very much	Slightly	Not at all	Not at all	Not at all	Not at all	Not at all	Very much	Not at all	Not at all	Not at all	Not at all	Not at all	Very much	Not at all	Very much	Not at all	Somewhat	Very much	Not at all	Not at all	Not at all
female	35	malay	specialist	11	Yes	No	Yes	Yes	No	No	Yes	Yes	Yes	Yes	Yes	No	Yes	No	No	Yes	No	Yes	Yes	Yes	Yes	Not at all	Slightly	Slightly	Slightly	Not at all	Not at all	Not at all	Slightly	Not at all	Slightly	Not at all	Not at all	Slightly	Very much	Slightly	Very much	Not at all	Very much	Not at all	Slightly	Very much	Not at all	Not at all	Not at all
female	45	malay	med officer	20	Yes	No	Yes	Yes	No	No	Yes	Yes	Yes	Yes	Yes	No	Yes	No	Yes	Yes	No	Yes	No	Yes	Yes	Slightly	Slightly	Somewhat	Slightly	Somewhat	Slightly	Moderate	Slightly	Moderate	Moderate	Not at all	Not at all	Slightly	Somewhat	Slightly	Somewhat	Somewhat	Slightly	Slightly	Slightly	Somewhat	Not at all	Not at all	Not at all
female	27	malay	med officer	1	Yes	No	Yes	Yes	Yes	No	Yes	Yes	No	Yes	No	No	No	Yes	No	Yes	No	Yes	No	Yes	Yes	Not at all	Slightly	Moderate	Not at all	Slightly	Slightly	Somewhat	Moderate	Somewhat	Somewhat	Somewhat	Somewhat	Not at all	Somewhat	Slightly	Very much	Slightly	Somewhat	Not at all	Not at all	Very much	Slightly	Slightly	Slightly
female	29	malay	med officer	5	Yes	No	Yes	Yes	No	No	Yes	Yes	Yes	Yes	Yes	Yes	Yes	No	Yes	Yes	No	Yes	Yes	Yes	Yes	Somewhat	Slightly	Slightly	Slightly	Slightly	Slightly	Somewhat	Somewhat	Slightly	Moderate	Slightly	Not at all	Not at all	Very much	Slightly	Very much	Not at all	Very much	Slightly	Slightly	Moderate	Not at all	Not at all	Not at all
female	32	malay	med officer	6	Yes	No	Yes	Yes	Yes	No	Yes	Yes	Yes	Yes	Yes	Yes	Yes	No	Yes	Yes	No	Yes	Yes	Yes	Yes	Not at all	Slightly	Somewhat	Somewhat	Not at all	Somewhat	Not at all	Not at all	Not at all	Moderate	Not at all	Not at all	Not at all	Very much	Somewhat	Very much	Not at all	Very much	Slightly	Not at all	Very much	Not at all	Not at all	Not at all
female	28	malay	med officer	2	Yes	No	Yes	No	Yes	No	No	No	Yes	Yes	Yes	No	Yes	No	No	No	No	Yes	Yes	Yes	No	Somewhat	Somewhat	Slightly	Somewhat	Somewhat	Somewhat	Slightly	Somewhat	Not at all	Slightly	Somewhat	Not at all	Not at all	Slightly	Slightly	Slightly	Somewhat	Somewhat	Not at all	Slightly	Somewhat	Slightly	Somewhat	Not at all
female	53	malay	med officer	27	Yes	No	Yes	Yes	Yes	No	Yes	Yes	Yes	Yes	Yes	Yes	Yes	No	Yes	Yes	No	Yes	Yes	Yes	Yes	Not at all	Slightly	Somewhat	Slightly	Not at all	Slightly	Not at all	Not at all	Not at all	Moderate	Not at all	Not at all	Not at all	Very much	Moderate	Very much	Not at all	Moderate	Slightly	Not at all	Very much	Not at all	Not at all	Not at all
Male	28	malay	med officer	3	Yes	No	Yes	Yes	Yes	Yes	No	Yes	No	Yes	Yes	No	Yes	No	No	No	No	No	Yes	No	No	Somewhat	Slightly	Moderate	Slightly	Not at all	Not at all	Slightly	Somewhat	Slightly	Moderate	Not at all	Not at all	Not at all	Slightly	Very much	Moderate	Not at all	Very much	Not at all	Not at all	Very much	Not at all	Somewhat	Slightly
female	29	malay	med officer	3	Yes	No	Yes	No	No	No	Yes	Yes	Yes	Yes	Yes	No	Yes	No	No	No	No	Yes	Yes	Yes	Yes	Not at all	Not at all	Very much	Not at all	Very much	Moderate	Slightly	Not at all	Not at all	Very much	Not at all	Not at all	Very much	Moderate	Very much	Moderate	Somewhat	Moderate	Slightly	Somewhat	Very much	Somewhat	Somewhat	Not at all
female	30	malay	med officer	3	Yes	No	Yes	Yes	No	No	Yes	Yes	No	Yes	Yes	No	Yes	Yes	No	Yes	No	Yes	Yes	No	Yes	Not at all	Moderate	Moderate	Not at all	Not at all	Not at all	Moderate	Moderate	Not at all	Very much	Not at all	Not at all	Not at all	Very much	Very much	Very much	Not at all	Very much	Slightly	Moderate	Very much	Not at all	Not at all	Not at all
female	27	malay	med officer	3	Yes	No	Yes	No	No	Yes	No	Yes	Yes	Yes	Yes	No	Yes	No	No	Yes	No	Yes	Yes	Yes	Yes	Slightly	Moderate	Moderate	Not at all	Slightly	Slightly	Somewhat	Somewhat	Not at all	Very much	Not at all	Not at all	Not at all	Very much	Slightly	Very much	Somewhat	Very much	Not at all	Slightly	Very much	Not at all	Not at all	Not at all
Male	36	chinese	specialist	10	Yes	Yes	Yes	Yes	Yes	Yes	Yes	Yes	Yes	Yes	Yes	Yes	Yes	No	Yes	Yes	Yes	Yes	Yes	No	Yes	Very much	Moderate	Somewhat	Very much	Very much	Very much	Very much	Very much	Very much	Slightly	Very much	Very much	Very much	Very much	Very much	Moderate	Very much	Very much	Very much	Somewhat	Very much	Very much	Very much	Very much
female	53	malay	specialist	27	Yes	Yes	Yes	Yes	Yes	Yes	No	No	Yes	Yes	Yes	Yes	Yes	No	Yes	Yes	Yes	Yes	Yes	No	Yes	Moderate	Moderate	Very much	Very much	Not at all	Slightly	Moderate	Very much	Very much	Not at all	Very much	Very much	Very much	Very much	Moderate	Very much	Very much	Somewhat	Very much	Very much	Very much	Very much	Very much	Very much
female	32	chinese	specialist	8	Yes	Yes	Yes	Yes	Yes	Yes	Yes	No	Yes	Yes	Yes	Yes	Yes	No	Yes	Yes	Yes	Yes	Yes	Yes	Yes	Slightly	Not at all	Not at all	Moderate	Not at all	Not at all	Somewhat	Moderate	Moderate	Not at all	Somewhat	Very much	Very much	Slightly	Somewhat	Very much	Very much	Very much	Somewhat	Very much	Very much	Very much	Very much	Very much
female	34	chinese	med officer	7	Yes	Yes	Yes	Yes	Yes	Yes	No	No	Yes	Yes	Yes	Yes	Yes	No	No	Yes	Yes	Yes	Yes	No	Yes	Moderate	Moderate	Very much	Very much	Not at all	Slightly	Moderate	Very much	Very much	Not at all	Very much	Very much	Very much	Very much	Moderate	Very much	Very much	Somewhat	Very much	Very much	Very much	Very much	Very much	Very much
female	38	chinese	med officer	10	Yes	Yes	Yes	Yes	Yes	Yes	Yes	Yes	No	Yes	Yes	No	Yes	No	No	Yes	Yes	Yes	Yes	Yes	Yes	Very much	Moderate	Very much	Very much	Not at all	Moderate	Very much	Very much	Very much	Somewhat	Very much	Very much	Very much	Somewhat	Moderate	Moderate	Very much	Moderate	Somewhat	Moderate	Moderate	Very much	Very much	Very much
Male	32	indian	med officer	3	Yes	Yes	Yes	Yes	No	Yes	Yes	No	Yes	Yes	Yes	Yes	Yes	Yes	Yes	Yes	Yes	Yes	No	Yes	Yes	Moderate	Very much	Somewhat	Moderate	Not at all	Not at all	Somewhat	Moderate	Moderate	Not at all	Very much	Very much	Somewhat	Somewhat	Moderate	Slightly	Very much	Moderate	Very much	Somewhat	Moderate	Slightly	Slightly	Slightly
female	57	indian	med officer	20	Yes	Yes	Yes	Yes	No	Yes	Yes	Yes	Yes	Yes	Yes	Yes	Yes	Yes	Yes	Yes	Yes	Yes	Yes	Yes	Yes	Very much	Very much	Somewhat	Moderate	Not at all	Not at all	Somewhat	Somewhat	Very much	Somewhat	Very much	Not at all	Not at all	Not at all	Not at all	Not at all	Not at all	Not at all	Not at all	Not at all	Not at all	Not at all	Not at all	Not at all
female	28	malay	med officer	2	Yes	Yes	Yes	No	Yes	Yes	Yes	No	No	Yes	Yes	No	Yes	No	No	No	Yes	Yes	Yes	Yes	No	Moderate	Moderate	Moderate	Very much	Somewhat	Somewhat	Moderate	Moderate	Very much	Slightly	Very much	Very much	Very much	Somewhat	Moderate	Moderate	Slightly	Moderate	Very much	Very much	Moderate	Very much	Very much	Very much
Male	33	chinese	med officer	3	Yes	Yes	Yes	Yes	No	Yes	Yes	No	Yes	Yes	Yes	No	Yes	No	No	Yes	Yes	Yes	Yes	No	Yes	Moderate	Very much	Not at all	Very much	Very much	Very much	Moderate	Somewhat	Moderate	Not at all	Very much	Very much	Not at all	Very much	Not at all	Very much	Slightly	Very much	Very much	Slightly	Very much	Very much	Very much	Very much
female	27	indian	med officer	3	Yes	Yes	Yes	No	No	No	Yes	Yes	Yes	Yes	Yes	No	Yes	No	No	Yes	Yes	Yes	Yes	Yes	Yes	Moderate	Very much	Not at all	Very much	Very much	Very much	Moderate	Somewhat	Moderate	Not at all	Very much	Very much	Not at all	Very much	Not at all	Very much	Slightly	Very much	Very much	Slightly	Very much	Very much	Very much	Very much
female	41	indian	med officer	12	Yes	Yes	Yes	No	No	No	Yes	Yes	Yes	Yes	No	No	Yes	No	No	No	Yes	Yes	Yes	Yes	Yes	Moderate	Very much	Not at all	Very much	Very much	Very much	Moderate	Somewhat	Moderate	Not at all	Very much	Very much	Not at all	Very much	Not at all	Very much	Slightly	Very much	Very much	Slightly	Very much	Very much	Very much	Very much
Male	31	malay	med officer	6	Yes	Yes	Yes	Yes	No	Yes	Yes	No	Yes	Yes	Yes	No	Yes	No	No	Yes	Yes	Yes	Yes	Yes	Yes	Moderate	Very much	Not at all	Very much	Very much	Very much	Moderate	Somewhat	Moderate	Not at all	Very much	Very much	Not at all	Very much	Not at all	Very much	Slightly	Very much	Very much	Slightly	Very much	Very much	Very much	Very much
female	29	chinese	med officer	3	Yes	No	Yes	No	Yes	Yes	Yes	Yes	Yes	Yes	Yes	No	Yes	No	Yes	Yes	Yes	Yes	Yes	Yes	Yes	Very much	Very much	Very much	Very much	Not at all	Not at all	Very much	Very much	Very much	Very much	Very much	Very much	Very much	Not at all	Very much	Not at all	Very much	Not at all	Very much	Very much	Not at all	Very much	Very much	Very much
female	30	malay	med officer	6	Yes	Yes	Yes	Yes	Yes	Yes	Yes	No	Yes	Yes	Yes	Yes	Yes	No	No	Yes	Yes	Yes	Yes	Yes	Yes	Moderate	Somewhat	Slightly	Moderate	Slightly	Not at all	Moderate	Somewhat	Very much	Not at all	Very much	Very much	Moderate	Very much	Not at all	Moderate	Very much	Very much	Very much	Very much	Very much	Very much	Very much	Very much
female	31	malay	med officer	5	Yes	Yes	Yes	Yes	Yes	Yes	Yes	Yes	Yes	Yes	Yes	No	Yes	No	Yes	Yes	Yes	Yes	Yes	Yes	Yes	Very much	Very much	Not at all	Somewhat	Moderate	Moderate	Very much	Not at all	Very much	Not at all	Very much	Very much	Moderate	Very much	Not at all	Very much	Not at all	Slightly	Very much	Moderate	Somewhat	Very much	Very much	Very much
female	35	malay	med officer	9	Yes	Yes	Yes	Yes	Yes	Yes	Yes	No	No	No	No	No	Yes	No	No	Yes	Yes	Yes	Yes	Yes	No	Somewhat	Somewhat	Not at all	Not at all	Slightly	Slightly	Somewhat	Moderate	Somewhat	Not at all	Very much	Very much	Very much	Very much	Somewhat	Very much	Very much	Very much	Very much	Very much	Very much	Very much	Very much	Very much
female	31	malay	med officer	8	Yes	Yes	Yes	No	Yes	Yes	No	No	Yes	Yes	Yes	No	Yes	No	No	Yes	Yes	Yes	Yes	Yes	No	Somewhat	Somewhat	Not at all	Not at all	Slightly	Slightly	Moderate	Somewhat	Somewhat	Not at all	Not at all	Very much	Very much	Very much	Somewhat	Not at all	Not at all	Not at all	Very much	Not at all	Very much	Very much	Very much	Very much
female	37	malay	med officer	13	Yes	Yes	Yes	Yes	Yes	Yes	Yes	Yes	No	Yes	Yes	No	Yes	Yes	No	Yes	No	Yes	Yes	Yes	Yes	Somewhat	Somewhat	Slightly	Slightly	Slightly	Somewhat	Slightly	Slightly	Somewhat	Slightly	Very much	Very much	Very much	Very much	Very much	Moderate	Somewhat	Somewhat	Very much	Moderate	Moderate	Very much	Moderate	Moderate
female	33	malay	med officer	9	Yes	Yes	Yes	Yes	No	Yes	Yes	No	Yes	Yes	No	No	No	No	No	No	Yes	No	Yes	No	No	Somewhat	Slightly	Somewhat	Somewhat	Not at all	Not at all	Somewhat	Somewhat	Moderate	Somewhat	Moderate	Very much	Very much	Somewhat	Very much	Somewhat	Very much	Moderate	Very much	Very much	Moderate	Very much	Very much	Very much
female	40	malay	med officer	15	Yes	No	Yes	Yes	Yes	Yes	Yes	Yes	Yes	Yes	Yes	No	Yes	Yes	No	Yes	Yes	Yes	No	Yes	Yes	Moderate	Somewhat	Very much	Moderate	Somewhat	Somewhat	Moderate	Moderate	Very much	Slightly	Very much	Very much	Somewhat	Somewhat	Slightly	Moderate	Very much	Very much	Very much	Somewhat	Very much	Moderate	Very much	Very much
Male	32	indian	med officer	7	Yes	Yes	Yes	Yes	Yes	Yes	Yes	No	Yes	Yes	Yes	No	Yes	No	Yes	Yes	Yes	Yes	Yes	Yes	Yes	Moderate	Somewhat	Not at all	Very much	Moderate	Moderate	Somewhat	Somewhat	Slightly	Not at all	Very much	Moderate	Very much	Moderate	Slightly	Very much	Very much	Very much	Very much	Moderate	Very much	Very much	Very much	Very much
Male	31	malay	med officer	5	Yes	Yes	Yes	Yes	Yes	Yes	Yes	Yes	Yes	Yes	Yes	No	Yes	No	No	No	Yes	Yes	Yes	Yes	No	Very much	Moderate	Somewhat	Somewhat	Moderate	Moderate	Very much	Very much	Very much	Not at all	Very much	Very much	Moderate	Very much	Somewhat	Very much	Very much	Moderate	Very much	Very much	Moderate	Moderate	Moderate	Very much
female	32	malay	med officer	8	Yes	Yes	Yes	Yes	No	Yes	Yes	No	Yes	Yes	Yes	No	Yes	No	No	Yes	Yes	No	No	No	No	Somewhat	Moderate	Somewhat	Moderate	Not at all	Not at all	Moderate	Moderate	Moderate	Somewhat	Moderate	Very much	Moderate	Somewhat	Somewhat	Not at all	Somewhat	Somewhat	Moderate	Moderate	Slightly	Somewhat	Somewhat	Moderate
female	29	indian	med officer	2	Yes	Yes	Yes	Yes	Yes	Yes	Yes	No	Yes	Yes	Yes	No	Yes	No	No	No	Yes	Yes	Yes	Yes	Yes	Somewhat	Somewhat	Moderate	Somewhat	Not at all	Not at all	Very much	Very much	Very much	Moderate	Very much	Very much	Moderate	Somewhat	Moderate	Somewhat	Moderate	Slightly	Moderate	Moderate	Somewhat	Somewhat	Moderate	Somewhat
female	33	malay	med officer	8	Yes	Yes	Yes	Yes	Yes	Yes	Yes	No	Yes	Yes	Yes	Yes	Yes	No	Yes	Yes	Yes	Yes	Yes	Yes	Yes	Slightly	Slightly	Slightly	Slightly	Not at all	Not at all	Slightly	Slightly	Slightly	Not at all	Somewhat	Very much	Very much	Somewhat	Moderate	Moderate	Somewhat	Somewhat	Moderate	Slightly	Very much	Very much	Very much	Moderate
female	30	malay	med officer	5	Yes	Yes	Yes	Yes	Yes	Yes	Yes	No	No	Yes	Yes	Yes	Yes	No	No	Yes	Yes	Yes	Yes	Yes	Yes	Very much	Very much	Slightly	Moderate	Slightly	Slightly	Very much	Very much	Very much	Slightly	Very much	Very much	Very much	Slightly	Slightly	Slightly	Slightly	Slightly	Moderate	Moderate	Slightly	Very much	Very much	Very much
female	31	malay	med officer	3	Yes	Yes	Yes	Yes	No	Yes	Yes	No	Yes	Yes	Yes	No	Yes	No	No	No	Yes	Yes	Yes	Yes	Yes	Moderate	Moderate	Somewhat	Very much	Moderate	Moderate	Very much	Very much	Very much	Somewhat	Very much	Very much	Very much	Not at all	Very much	Very much	Moderate	Very much	Very much	Very much	Very much	Very much	Very much	Very much
female	33	malay	med officer	8	Yes	Yes	Yes	Yes	Yes	Yes	Yes	Yes	Yes	No	Yes	Yes	Yes	Yes	Yes	Yes	Yes	Yes	Yes	Yes	Yes	Somewhat	Slightly	Not at all	Not at all	Slightly	Slightly	Somewhat	Not at all	Somewhat	Not at all	Somewhat	Very much	Somewhat	Very much	Not at all	Somewhat	Moderate	Slightly	Somewhat	Somewhat	Slightly	Somewhat	Slightly	Moderate
female	37	malay	med officer	6	Yes	Yes	Yes	Yes	Yes	Yes	Yes	No	Yes	Yes	Yes	Yes	Yes	Yes	No	Yes	Yes	Yes	Yes	Yes	Yes	Slightly	Somewhat	Moderate	Very much	Slightly	Slightly	Slightly	Somewhat	Very much	Not at all	Very much	Very much	Moderate	Moderate	Moderate	Moderate	Moderate	Somewhat	Somewhat	Moderate	Somewhat	Very much	Somewhat	Moderate
Male	29	malay	med officer	4	Yes	Yes	Yes	Yes	Yes	Yes	Yes	No	Yes	Yes	Yes	No	No	No	Yes	Yes	Yes	Yes	Yes	No	Yes	Moderate	Slightly	Somewhat	Somewhat	Not at all	Not at all	Somewhat	Not at all	Somewhat	Not at all	Very much	Very much	Somewhat	Moderate	Not at all	Very much	Slightly	Very much	Very much	Slightly	Very much	Very much	Very much	Moderate
Male	44	malay	med officer	19	Yes	Yes	Yes	No	No	Yes	Yes	Yes	Yes	Yes	Yes	Yes	Yes	No	Yes	Yes	Yes	Yes	Yes	Yes	Yes	Somewhat	Slightly	Not at all	Somewhat	Somewhat	Somewhat	Somewhat	Somewhat	Moderate	Not at all	Very much	Moderate	Somewhat	Moderate	Somewhat	Slightly	Somewhat	Somewhat	Somewhat	Moderate	Moderate	Somewhat	Moderate	Moderate
female	38	malay	med officer	13	Yes	Yes	Yes	Yes	Yes	Yes	No	No	Yes	Yes	Yes	Yes	Yes	Yes	No	No	No	Yes	Yes	Yes	Yes	Not at all	Not at all	Not at all	Not at all	Not at all	Not at all	Not at all	Not at all	Not at all	Not at all	Not at all	Not at all	Not at all	9999	9999	9999	9999	9999	9999	9999	9999	9999	9999	9999
female	32	malay	med officer	7	Yes	Yes	Yes	Yes	Yes	Yes	Yes	Yes	Yes	Yes	Yes	No	Yes	No	No	Yes	Yes	Yes	Yes	Yes	Yes	Very much	Moderate	Very much	Very much	Somewhat	Slightly	Moderate	Very much	Very much	Not at all	Very much	Very much	Somewhat	Moderate	Somewhat	Somewhat	Very much	Moderate	Very much	Very much	Very much	Very much	Very much	Very much
female	34	malay	med officer	9	Yes	Yes	Yes	Yes	No	Yes	Yes	No	No	No	Yes	No	Yes	No	Yes	Yes	Yes	Yes	No	Yes	Yes	Very much	Somewhat	Somewhat	Moderate	Somewhat	Moderate	Very much	Moderate	Moderate	Somewhat	Very much	Very much	Moderate	Moderate	Slightly	Moderate	Very much	Very much	Very much	Very much	Very much	Very much	Very much	Very much
Male	32	malay	med officer	4	Yes	Yes	Yes	Yes	Yes	Yes	No	No	No	Yes	Yes	No	Yes	No	No	Yes	Yes	Yes	No	Yes	No	Moderate	Not at all	Not at all	Moderate	Not at all	Not at all	Somewhat	Somewhat	Somewhat	Slightly	Very much	Very much	Very much	Very much	Slightly	Somewhat	Moderate	Slightly	Moderate	Slightly	Moderate	Somewhat	Slightly	Slightly
female	33	indian	med officer	1	Yes	Yes	Yes	Yes	Yes	Yes	Yes	Yes	Yes	Yes	Yes	No	Yes	No	No	Yes	Yes	Yes	No	Yes	No	Moderate	Moderate	Moderate	Very much	Not at all	Not at all	Moderate	Moderate	Very much	Moderate	Very much	Very much	Moderate	Somewhat	Very much	Somewhat	Very much	Very much	Very much	Very much	Very much	Very much	Very much	Very much
Male	40	chinese	med officer	13	Yes	Yes	Yes	Yes	No	No	No	No	Yes	Yes	Yes	Yes	No	No	No	Yes	Yes	No	Yes	No	No	Somewhat	Slightly	Somewhat	Somewhat	Not at all	Not at all	Somewhat	Somewhat	Somewhat	Somewhat	Moderate	Very much	Very much	Moderate	Moderate	Moderate	Somewhat	Somewhat	Somewhat	Very much	Very much	Moderate	Very much	Very much
female	31	malay	med officer	1	Yes	Yes	Yes	Yes	Yes	Yes	Yes	No	Yes	Yes	No	No	Yes	No	No	No	Yes	No	Yes	No	Yes	Very much	Moderate	Not at all	Very much	Not at all	Not at all	Moderate	Not at all	Moderate	Not at all	Very much	Very much	Somewhat	Very much	Not at all	Moderate	Somewhat	Moderate	Moderate	Moderate	Somewhat	Very much	Very much	Very much
female	38	indian	med officer	9	Yes	Yes	Yes	Yes	No	Yes	Yes	Yes	Yes	Yes	Yes	No	Yes	No	No	No	Yes	Yes	Yes	No	Yes	Very much	Moderate	Somewhat	Somewhat	Slightly	Somewhat	Somewhat	Moderate	Moderate	Slightly	Very much	Very much	Somewhat	Slightly	Somewhat	Slightly	Somewhat	Moderate	Somewhat	Somewhat	Somewhat	Moderate	Moderate	Moderate
female	42	malay	med officer	16	Yes	Yes	Yes	Yes	Yes	Yes	Yes	No	Yes	Yes	Yes	Yes	Yes	Yes	Yes	Yes	No	Yes	Yes	Yes	Yes	Slightly	Slightly	Not at all	Very much	Somewhat	Somewhat	Moderate	Moderate	Very much	Somewhat	Very much	Very much	Very much	Somewhat	Moderate	Very much	Somewhat	Somewhat	Moderate	Very much	Very much	Very much	Very much	Very much
female	28	malay	med officer	3	Yes	Yes	Yes	Yes	Yes	Yes	Yes	No	Yes	Yes	Yes	No	Yes	No	No	Yes	Yes	Yes	Yes	No	No	Somewhat	Somewhat	Somewhat	Moderate	Not at all	Not at all	Somewhat	Somewhat	Somewhat	Somewhat	Somewhat	9999	9999	9999	9999	9999	9999	9999	9999	9999	9999	9999	9999	9999
female	34	chinese	med officer	10	Yes	Yes	Yes	Yes	Yes	Yes	Yes	Yes	Yes	Yes	Yes	No	Yes	Yes	No	Yes	Yes	Yes	Yes	Yes	Yes	Somewhat	Somewhat	Somewhat	Somewhat	Not at all	Not at all	Moderate	Moderate	Moderate	Moderate	Moderate	Very much	Moderate	Slightly	Somewhat	Slightly	Very much	Somewhat	Moderate	Somewhat	Somewhat	Moderate	Somewhat	Moderate
Male	33	malay	med officer	9	Yes	Yes	Yes	Yes	Yes	Yes	Yes	No	Yes	Yes	Yes	No	No	No	Yes	Yes	Yes	Yes	Yes	Yes	Yes	Moderate	Moderate	Somewhat	Moderate	Somewhat	Somewhat	Moderate	Moderate	Moderate	Somewhat	Very much	Very much	Very much	Moderate	Somewhat	Moderate	Moderate	Moderate	Moderate	Slightly	Very much	Moderate	Very much	Very much
female	52	malay	specialist	24	Yes	Yes	Yes	Yes	Yes	Yes	No	No	Yes	Yes	Yes	No	Yes	No	No	Yes	Yes	Yes	No	Yes	No	Slightly	Slightly	Somewhat	Not at all	Not at all	Not at all	Not at all	Not at all	Slightly	Slightly	Not at all	Very much	Very much	Somewhat	Moderate	9999	Very much	Very much	Very much	Very much	Somewhat	Somewhat	Somewhat	Moderate
female	28	chinese	med officer	2	Yes	Yes	Yes	Yes	Yes	Yes	Yes	No	Yes	Yes	Yes	No	Yes	No	No	Yes	Yes	Yes	No	Yes	Yes	Somewhat	Somewhat	Somewhat	Very much	Slightly	Slightly	Moderate	Moderate	Very much	Slightly	Very much	Very much	Very much	Moderate	Somewhat	Moderate	Moderate	Moderate	Very much	Very much	Very much	Very much	Very much	Very much
Male	28	chinese	med officer	2	Yes	Yes	Yes	Yes	Yes	Yes	No	No	No	No	Yes	No	Yes	No	No	No	Yes	Yes	Yes	Yes	Yes	Somewhat	Moderate	Slightly	Slightly	Not at all	Not at all	Moderate	Somewhat	Moderate	Slightly	Slightly	Very much	Moderate	Somewhat	Somewhat	Somewhat	Moderate	Somewhat	Moderate	Somewhat	Somewhat	Slightly	Somewhat	Somewhat
Male	36	chinese	med officer	9	Yes	Yes	Yes	Yes	Yes	Yes	Yes	No	No	Yes	Yes	No	Yes	No	No	Yes	Yes	Yes	No	Yes	No	Moderate	Moderate	Moderate	Moderate	Slightly	Slightly	Moderate	Moderate	Moderate	Moderate	Moderate	Very much	Moderate	Somewhat	Somewhat	Slightly	Slightly	Very much	Very much	Very much	Very much	Very much	Very much	Very much
female	33	malay	med officer	10	Yes	Yes	Yes	No	Yes	Yes	Yes	Yes	No	Yes	Yes	Yes	Yes	Yes	No	Yes	Yes	Yes	Yes	Yes	Yes	Somewhat	Somewhat	Not at all	Not at all	Not at all	Not at all	Moderate	Not at all	Not at all	Not at all	Very much	Very much	Not at all	Somewhat	Not at all	Somewhat	Somewhat	Somewhat	Slightly	Not at all	Slightly	Very much	Very much	Very much
female	33	indian	med officer	9	Yes	Yes	Yes	Yes	No	Yes	Yes	Yes	Yes	Yes	Yes	Yes	Yes	No	No	Yes	Yes	Yes	Yes	Yes	Yes	Moderate	Moderate	Moderate	Slightly	Slightly	Slightly	Somewhat	Moderate	Somewhat	Slightly	Very much	Very much	Slightly	Somewhat	Slightly	Slightly	Moderate	9999	Very much	Very much	Moderate	Very much	Very much	Very much
female	33	indian	med officer	8	Yes	Yes	Yes	Yes	Yes	Yes	Yes	No	No	Yes	Yes	Yes	Yes	No	No	No	Yes	Yes	No	Yes	No	Slightly	Slightly	Somewhat	Somewhat	Not at all	Not at all	Somewhat	Somewhat	Slightly	Somewhat	Very much	Very much	Very much	Moderate	Very much	Somewhat	Very much	Very much	Very much	Somewhat	Very much	Very much	Very much	Somewhat
female	35	malay	specialist	12	Yes	Yes	Yes	Yes	Yes	Yes	Yes	No	No	No	Yes	Yes	Yes	No	Yes	Yes	Yes	Yes	Yes	Yes	Yes	Somewhat	Somewhat	Slightly	Slightly	Slightly	Not at all	Somewhat	Slightly	Slightly	Not at all	Moderate	Very much	Moderate	Very much	Somewhat	Moderate	Moderate	Moderate	Somewhat	Moderate	Very much	Very much	Moderate	Very much
female	41	malay	specialist	16	Yes	Yes	Yes	Yes	Yes	Yes	Yes	No	Yes	Yes	Yes	No	Yes	No	No	Yes	Yes	Yes	Yes	Yes	Yes	Somewhat	Somewhat	Slightly	Very much	Slightly	Slightly	Slightly	Moderate	Not at all	Not at all	Very much	Very much	Moderate	Somewhat	Moderate	9999	Slightly	Somewhat	Moderate	Somewhat	Slightly	Very much	Very much	Very much
female	32	malay	med officer	8	Yes	Yes	Yes	Yes	Yes	Yes	Yes	No	Yes	Yes	Yes	No	Yes	No	No	No	Yes	Yes	Yes	Yes	Yes	Moderate	Moderate	Slightly	Somewhat	Somewhat	Somewhat	Moderate	Very much	Very much	Not at all	Very much	Very much	Very much	Moderate	Somewhat	Moderate	Very much	Very much	Very much	Moderate	Very much	Very much	Very much	Very much
female	39	chinese	med officer	14	Yes	Yes	Yes	Yes	Yes	Yes	Yes	No	Yes	Yes	Yes	No	Yes	No	No	No	Yes	Yes	Yes	Yes	Yes	Somewhat	Somewhat	Somewhat	Somewhat	Not at all	Not at all	Somewhat	Slightly	Very much	Somewhat	Very much	Very much	Very much	Not at all	Moderate	Somewhat	Moderate	Moderate	Somewhat	Somewhat	Moderate	Very much	Very much	Very much
female	30	malay	med officer	6	Yes	Yes	Yes	Yes	Yes	Yes	Yes	No	Yes	Yes	Yes	Yes	Yes	No	No	Yes	Yes	Yes	No	No	Yes	Very much	Very much	Moderate	Very much	Not at all	Not at all	Moderate	Very much	Very much	Moderate	Very much	Very much	Very much	Very much	Not at all	Very much	Moderate	Very much	Very much	Very much	Very much	Very much	Very much	Very much
Male	31	malay	med officer	8	Yes	Yes	Yes	Yes	No	Yes	Yes	No	No	Yes	Yes	No	Yes	No	Yes	Yes	Yes	Yes	Yes	No	Yes	Slightly	Not at all	Slightly	Somewhat	Moderate	Moderate	Somewhat	Slightly	Somewhat	Moderate	Slightly	Slightly	Somewhat	Moderate	Slightly	Slightly	Slightly	Somewhat	Moderate	Somewhat	Somewhat	Somewhat	Slightly	Somewhat
female	32	indian	med officer	7	Yes	Yes	Yes	Yes	No	Yes	Yes	No	No	Yes	Yes	No	Yes	No	No	Yes	Yes	No	Yes	No	Yes	Very much	Slightly	Slightly	Slightly	Moderate	Moderate	Somewhat	Very much	Very much	Slightly	Very much	Somewhat	Somewhat	Somewhat	Somewhat	Somewhat	Somewhat	Somewhat	Somewhat	Somewhat	Somewhat	Very much	Very much	Very much
female	32	malay	med officer	8	Yes	Yes	Yes	No	No	Yes	Yes	No	No	Yes	Yes	No	Yes	No	No	Yes	Yes	Yes	Yes	Yes	Yes	Moderate	Moderate	Moderate	Moderate	Not at all	Not at all	Moderate	Moderate	Somewhat	Moderate	Moderate	Very much	Moderate	Slightly	Moderate	Slightly	Very much	Somewhat	Somewhat	Somewhat	Somewhat	Very much	Somewhat	Somewhat
female	33	indian	med officer	4	Yes	Yes	Yes	Yes	Yes	Yes	Yes	No	Yes	Yes	Yes	No	Yes	No	Yes	Yes	Yes	Yes	Yes	Yes	Yes	Slightly	Slightly	Somewhat	Very much	Not at all	Not at all	Moderate	Moderate	Very much	Not at all	Very much	Very much	Slightly	Moderate	Very much	Moderate	Very much	Very much	Very much	Very much	Moderate	Very much	Very much	Very much
female	29	malay	med officer	4	Yes	Yes	Yes	Yes	Yes	Yes	No	No	Yes	Yes	Yes	Yes	Yes	No	No	Yes	Yes	Yes	Yes	Yes	Yes	Very much	Very much	Moderate	Very much	Somewhat	Somewhat	Very much	Very much	Very much	Somewhat	Very much	Very much	Very much	Very much	Very much	Very much	Very much	Very much	Very much	Very much	Very much	Very much	Very much	Very much
female	35	indian	med officer	8	Yes	Yes	Yes	Yes	Yes	Yes	Yes	No	Yes	Yes	Yes	No	Yes	No	No	Yes	Yes	Yes	Yes	Yes	Yes	Moderate	Somewhat	Moderate	Very much	Moderate	Moderate	Moderate	Very much	Very much	Not at all	Very much	Very much	Slightly	Very much	Moderate	Very much	Very much	Very much	Very much	Very much	Very much	Very much	Somewhat	Moderate
female	36	indian	med officer	7	Yes	Yes	Yes	Yes	Yes	Yes	Yes	Yes	Yes	Yes	No	No	Yes	No	No	Yes	Yes	No	Yes	No	Yes	Moderate	Somewhat	Not at all	Very much	Not at all	Very much	Moderate	Very much	Very much	Not at all	Very much	Very much	Very much	Very much	Not at all	Very much	Very much	Very much	Very much	Very much	Very much	Very much	Very much	Very much
female	33	indian	med officer	6	Yes	Yes	Yes	Yes	No	Yes	Yes	No	No	Yes	Yes	No	Yes	No	No	Yes	Yes	No	Yes	Yes	No	Very much	Very much	Somewhat	Moderate	Slightly	Slightly	Very much	Moderate	Very much	Not at all	Very much	Very much	Moderate	Very much	Very much	Somewhat	Somewhat	Moderate	Very much	Very much	Not at all	Very much	Very much	Very much
female	35	malay	med officer	9	Yes	Yes	Yes	No	No	Yes	Yes	No	No	Yes	Yes	No	Yes	No	No	Yes	Yes	Yes	No	Yes	Yes	Slightly	Slightly	Somewhat	Somewhat	Not at all	Not at all	Slightly	Moderate	Moderate	Moderate	Very much	Very much	Very much	Moderate	Somewhat	Very much	Moderate	Moderate	Very much	Moderate	Very much	Moderate	Moderate	Moderate
female	31	malay	med officer	5	Yes	Yes	Yes	No	No	Yes	Yes	Yes	No	Yes	Yes	No	Yes	No	No	Yes	Yes	Yes	No	Yes	Yes	Somewhat	Slightly	Somewhat	Very much	Slightly	Slightly	Somewhat	Slightly	Somewhat	Not at all	Very much	Very much	Very much	Somewhat	Moderate	Somewhat	Moderate	Somewhat	Very much	Moderate	Moderate	Moderate	Moderate	Somewhat
female	43	chinese	med officer	17	Yes	Yes	Yes	Yes	Yes	Yes	Yes	No	Yes	Yes	Yes	No	Yes	No	No	Yes	Yes	Yes	Yes	Yes	Yes	Moderate	Slightly	Moderate	Slightly	Not at all	Not at all	Very much	Moderate	Very much	Slightly	Very much	Very much	Moderate	Moderate	Not at all	Very much	Very much	Moderate	Moderate	Moderate	Moderate	Very much	Very much	Moderate
female	32	indian	med officer	8	Yes	Yes	Yes	No	No	No	Yes	No	No	Yes	Yes	No	Yes	No	No	Yes	Yes	No	Yes	No	No	Moderate	Moderate	Somewhat	Very much	Moderate	Moderate	Somewhat	Slightly	Very much	Not at all	Very much	Slightly	Slightly	Moderate	Slightly	Very much	Slightly	Moderate	Slightly	Slightly	Moderate	Very much	Very much	Very much
female	35	chinese	med officer	9	Yes	Yes	Yes	Yes	Yes	Yes	Yes	No	No	Yes	Yes	No	Yes	No	No	Yes	Yes	Yes	Yes	Yes	No	Very much	Moderate	Moderate	Very much	Moderate	Very much	Very much	Very much	Very much	Not at all	Very much	Very much	Somewhat	Moderate	Slightly	Very much	Slightly	Very much	Moderate	Very much	Very much	Very much	Very much	Very much
female	41	malay	specialist	14	Yes	Yes	Yes	Yes	Yes	Yes	Yes	No	Yes	Yes	Yes	No	Yes	No	No	Yes	Yes	Yes	Yes	Yes	Yes	Somewhat	Somewhat	Somewhat	Moderate	Not at all	Not at all	Moderate	Somewhat	Slightly	Moderate	Very much	Very much	Very much	Somewhat	Somewhat	Somewhat	Very much	Slightly	Very much	Moderate	Somewhat	Somewhat	Somewhat	Moderate
female	30	chinese	med officer	6	Yes	Yes	Yes	Yes	Yes	Yes	Yes	Yes	Yes	Yes	No	No	Yes	No	No	No	Yes	No	No	No	No	Slightly	Slightly	Slightly	Very much	Slightly	Slightly	Somewhat	Somewhat	Very much	Slightly	Very much	Very much	Moderate	Moderate	Slightly	Moderate	Slightly	Moderate	Slightly	Somewhat	Moderate	Very much	Moderate	Very much
Male	31	malay	med officer	2	Yes	Yes	Yes	Yes	Yes	Yes	Yes	Yes	Yes	Yes	Yes	No	Yes	No	Yes	Yes	Yes	Yes	No	Yes	No	Moderate	Somewhat	Slightly	Moderate	Not at all	Not at all	Moderate	Moderate	Very much	Not at all	Very much	Very much	Very much	Very much	Not at all	Somewhat	Not at all	Somewhat	Very much	Somewhat	Very much	Somewhat	Slightly	Somewhat
female	31	malay	med officer	6	Yes	Yes	Yes	Yes	Yes	Yes	Yes	No	No	Yes	Yes	Yes	No	Yes	No	No	Yes	Yes	Yes	Yes	Yes	Very much	Moderate	Moderate	Moderate	Moderate	Slightly	Moderate	Somewhat	Very much	Not at all	Very much	Very much	Very much	Very much	Very much	Very much	Very much	Very much	Very much	Very much	Very much	Very much	Very much	Very much
Male	30	malay	med officer	6	Yes	Yes	Yes	Yes	No	Yes	Yes	Yes	Yes	Yes	No	No	Yes	No	Yes	Yes	Yes	No	Yes	No	Yes	Very much	Very much	Somewhat	Moderate	Moderate	Moderate	Very much	Very much	Very much	Not at all	Very much	Very much	Somewhat	Moderate	Somewhat	Moderate	Moderate	Moderate	Very much	Very much	Very much	Very much	Very much	Very much
Male	28	malay	med officer	4	Yes	Yes	Yes	Yes	No	Yes	Yes	No	No	Yes	Yes	No	Yes	Yes	No	Yes	Yes	Yes	Yes	Yes	Yes	Not at all	Slightly	Somewhat	Slightly	Not at all	Not at all	Slightly	Slightly	Moderate	Slightly	Slightly	Very much	Slightly	Somewhat	Not at all	Slightly	Not at all	Slightly	Not at all	Somewhat	Somewhat	Slightly	Slightly	Slightly
female	31	malay	med officer	1	Yes	Yes	Yes	Yes	Yes	Yes	Yes	Yes	Yes	No	Yes	No	Yes	Yes	No	Yes	Yes	No	No	Yes	Yes	Somewhat	Moderate	Slightly	Slightly	Not at all	Not at all	Moderate	Very much	Very much	Slightly	Very much	Very much	Somewhat	Moderate	Somewhat	Moderate	Somewhat	9999	Very much	Moderate	Moderate	Moderate	Moderate	Moderate
female	31	indian	med officer	4	Yes	Yes	Yes	Yes	No	Yes	Yes	Yes	Yes	Yes	Yes	No	Yes	No	No	Yes	Yes	No	Yes	No	Yes	Very much	Very much	Not at all	Very much	Moderate	Somewhat	Moderate	Very much	Very much	Not at all	Very much	Very much	Very much	Very much	Somewhat	Moderate	Slightly	Moderate	Very much	Very much	Very much	Very much	Very much	Very much
female	30	malay	med officer	3	Yes	Yes	Yes	Yes	Yes	Yes	No	Yes	Yes	Yes	Yes	Yes	Yes	Yes	No	Yes	Yes	No	Yes	Yes	No	Moderate	Moderate	Somewhat	Very much	Very much	Very much	Moderate	Slightly	Moderate	Slightly	Very much	Very much	Very much	Very much	Moderate	Very much	Very much	Moderate	Very much	Very much	Very much	Very much	Very much	Moderate
female	31	malay	med officer	6	Yes	Yes	Yes	No	No	Yes	No	Yes	Yes	Yes	Yes	No	Yes	Yes	No	No	Yes	Yes	Yes	Yes	Yes	Moderate	Very much	Somewhat	Very much	Somewhat	Moderate	Moderate	Slightly	Very much	Slightly	Very much	Very much	Very much	Very much	Moderate	Moderate	Very much	Very much	Very much	Very much	Very much	Very much	Very much	Very much
female	35	malay	med officer	10	Yes	Yes	Yes	Yes	Yes	Yes	Yes	No	Yes	Yes	Yes	No	No	No	No	Yes	Yes	Yes	Yes	Yes	Yes	Slightly	Slightly	Somewhat	Somewhat	Slightly	Slightly	Somewhat	Moderate	Very much	Slightly	Somewhat	Very much	Slightly	Somewhat	Somewhat	Somewhat	Slightly	Somewhat	Moderate	Somewhat	Moderate	Somewhat	Somewhat	Slightly
Male	32	malay	med officer	5	Yes	Yes	Yes	Yes	Yes	Yes	No	No	Yes	Yes	Yes	Yes	Yes	No	Yes	Yes	Yes	Yes	Yes	Yes	Yes	Very much	Moderate	Somewhat	Very much	Slightly	Not at all	Somewhat	Very much	Very much	Somewhat	Somewhat	Very much	Moderate	Not at all	Very much	Not at all	Moderate	Not at all	Very much	Very much	Not at all	Very much	Very much	Very much
female	30	malay	med officer	4	Yes	Yes	Yes	Yes	Yes	No	Yes	Yes	Yes	Yes	No	No	No	No	No	Yes	Yes	No	Yes	No	No	Very much	Moderate	Very much	Very much	Somewhat	Somewhat	Moderate	Slightly	Very much	Not at all	Very much	Very much	Very much	Moderate	Slightly	Slightly	Very much	Somewhat	Very much	Moderate	Very much	Very much	Very much	Very much
female	35	malay	med officer	10	Yes	Yes	Yes	Yes	Yes	Yes	Yes	No	No	Yes	Yes	No	Yes	No	No	Yes	Yes	Yes	Yes	Yes	Yes	Moderate	Very much	Somewhat	Very much	Somewhat	Slightly	Slightly	Somewhat	Very much	Not at all	Very much	Very much	Very much	Very much	Somewhat	Somewhat	Moderate	Moderate	Very much	Moderate	Very much	Very much	Moderate	Moderate
female	30	indian	med officer	4	Yes	Yes	Yes	Yes	Yes	Yes	Yes	Yes	No	Yes	Yes	No	Yes	No	No	No	Yes	Yes	No	Yes	Yes	Somewhat	Slightly	Somewhat	Somewhat	Not at all	Not at all	Somewhat	Somewhat	Somewhat	Somewhat	Very much	Very much	Somewhat	Moderate	Slightly	Moderate	Very much	Moderate	Very much	Very much	Slightly	Somewhat	Somewhat	Somewhat
female	33	malay	med officer	8	Yes	Yes	Yes	Yes	Yes	Yes	No	No	No	Yes	Yes	No	Yes	No	No	Yes	Yes	No	Yes	Yes	No	Very much	Somewhat	Somewhat	Very much	Slightly	Slightly	Moderate	Very much	Very much	Slightly	Very much	Very much	Very much	Very much	Moderate	Very much	Very much	Very much	Very much	Very much	Very much	Very much	Not at all	Not at all
Male	34	indian	med officer	7	Yes	Yes	Yes	Yes	No	No	Yes	No	Yes	Yes	Yes	Yes	Yes	Yes	Yes	Yes	No	Yes	Yes	Yes	Yes	Moderate	Moderate	Moderate	Moderate	Slightly	Slightly	Moderate	Moderate	Moderate	Moderate	Moderate	Somewhat	Somewhat	Somewhat	Somewhat	Somewhat	Somewhat	Somewhat	Somewhat	Somewhat	Somewhat	Somewhat	Somewhat	Somewhat
female	34	chinese	med officer	9	Yes	Yes	Yes	No	Yes	No	Yes	No	Yes	Yes	Yes	No	No	No	No	No	Yes	Yes	Yes	Yes	Yes	Very much	Very much	Not at all	Very much	Somewhat	Very much	Very much	Not at all	Very much	Not at all	Very much	Very much	Somewhat	Somewhat	Somewhat	Very much	Somewhat	Somewhat	Very much	Very much	Very much	Very much	Very much	Very much
female	35	malay	med officer	7	Yes	Yes	Yes	Yes	Yes	Yes	Yes	No	Yes	Yes	Yes	No	Yes	Yes	No	Yes	Yes	Yes	Yes	Yes	No	Somewhat	Moderate	Moderate	Very much	Somewhat	Slightly	Moderate	Moderate	Moderate	Somewhat	Very much	Very much	Slightly	Slightly	Somewhat	Slightly	Moderate	Slightly	Moderate	Somewhat	Moderate	Slightly	Slightly	Somewhat
female	30	malay	med officer	6	Yes	Yes	Yes	Yes	Yes	Yes	No	No	Yes	Yes	Yes	No	Yes	No	No	Yes	Yes	Yes	Yes	Yes	Yes	Very much	Moderate	Slightly	Moderate	Not at all	Not at all	Moderate	Somewhat	Moderate	Slightly	Very much	Very much	Moderate	Very much	Slightly	Very much	Somewhat	Very much	Very much	Very much	Very much	Very much	Very much	Very much
female	29	malay	med officer	1	Yes	Yes	Yes	Yes	Yes	Yes	Yes	Yes	Yes	Yes	Yes	No	Yes	No	Yes	Yes	Yes	Yes	Yes	Yes	Yes	Very much	Very much	Somewhat	Moderate	Moderate	Moderate	Very much	Slightly	Very much	Not at all	Very much	Very much	Very much	Very much	Moderate	Very much	Very much	Very much	Very much	Moderate	Very much	Very much	Moderate	Moderate
female	32	malay	med officer	9	Yes	Yes	Yes	Yes	Yes	Yes	Yes	No	Yes	Yes	Yes	No	Yes	No	No	No	Yes	Yes	Yes	No	Yes	Very much	Very much	Moderate	Very much	Somewhat	Somewhat	Very much	Very much	Very much	Moderate	Very much	Very much	Very much	Very much	Very much	Very much	Very much	Very much	Very much	Very much	Very much	Very much	Very much	Very much
female	27	malay	med officer	2	Yes	Yes	Yes	Yes	Yes	Yes	Yes	Yes	Yes	Yes	Yes	No	Yes	Yes	No	Yes	Yes	Yes	Yes	Yes	Yes	Very much	Very much	Slightly	Very much	Not at all	Not at all	Somewhat	Slightly	Very much	Slightly	Very much	Somewhat	Very much	Somewhat	Somewhat	Somewhat	Very much	Moderate	Very much	Somewhat	Moderate	Moderate	Very much	Somewhat
female	28	malay	med officer	2	Yes	Yes	Yes	Yes	Yes	Yes	Yes	Yes	Yes	Yes	Yes	No	Yes	Yes	No	Yes	Yes	Yes	Yes	Yes	Yes	Very much	Very much	Slightly	Very much	Not at all	Not at all	Somewhat	Slightly	Very much	Slightly	Very much	Somewhat	Very much	Somewhat	Somewhat	Somewhat	Very much	Moderate	Very much	Somewhat	Moderate	Moderate	Very much	Somewhat
female	33	indian	med officer	9	Yes	Yes	Yes	Yes	Yes	Yes	Yes	Yes	Yes	Yes	Yes	Yes	Yes	Yes	Yes	Yes	No	Yes	Yes	Yes	Yes	Very much	Very much	Moderate	Very much	Moderate	Moderate	Very much	Very much	Very much	Moderate	Very much	Very much	Moderate	Very much	Very much	Very much	Very much	Very much	Very much	Moderate	Very much	Very much	Very much	Very much
female	34	malay	med officer	8	Yes	Yes	Yes	No	No	Yes	Yes	Yes	Yes	Yes	Yes	No	Yes	No	Yes	No	Yes	Yes	Yes	Yes	Yes	Somewhat	Not at all	Not at all	Not at all	Slightly	Slightly	Not at all	Somewhat	Moderate	Not at all	Moderate	Very much	Very much	Very much	Not at all	Very much	Not at all	Very much	Very much	Moderate	Very much	Moderate	Slightly	Slightly
female	34	malay	specialist	10	Yes	Yes	Yes	Yes	No	Yes	Yes	No	No	Yes	Yes	No	Yes	No	No	Yes	Yes	Yes	Yes	No	Yes	Not at all	Slightly	Slightly	Moderate	Not at all	Not at all	Slightly	Slightly	Somewhat	Slightly	Slightly	Very much	Somewhat	Moderate	Somewhat	Somewhat	Somewhat	Very much	Very much	Very much	Very much	Slightly	Slightly	Slightly
female	48	malay	specialist	23	Yes	Yes	Yes	No	No	Yes	Yes	No	Yes	Yes	Yes	Yes	Yes	Yes	No	Yes	Yes	Yes	Yes	Yes	Yes	Moderate	Not at all	Not at all	Not at all	Not at all	Not at all	Moderate	Not at all	Not at all	Not at all	Not at all	Very much	Very much	Very much	Not at all	Very much	Very much	Very much	Very much	Very much	Not at all	Very much	Very much	Very much
female	38	malay	specialist	12	Yes	Yes	Yes	Yes	Yes	Yes	Yes	No	Yes	Yes	Yes	Yes	Yes	Yes	No	No	Yes	Yes	Yes	Yes	Yes	Very much	Moderate	Somewhat	Very much	Slightly	Slightly	Very much	Very much	Very much	Slightly	Very much	Very much	Somewhat	Moderate	Slightly	Somewhat	Moderate	Moderate	Moderate	Moderate	Very much	Moderate	Somewhat	Moderate
female	34	malay	specialist	10	Yes	Yes	Yes	Yes	Yes	Yes	Yes	No	Yes	Yes	Yes	Yes	Yes	Yes	Yes	Yes	Yes	Yes	Yes	Yes	Yes	Very much	Moderate	Moderate	Very much	Slightly	Slightly	Moderate	Very much	Very much	Moderate	Very much	Very much	Very much	Somewhat	Very much	Very much	Moderate	Very much	Very much	Very much	Very much	Very much	Very much	Very much
female	36	malay	med officer	10	Yes	Yes	Yes	Yes	Yes	No	Yes	Yes	No	Yes	Yes	Yes	Yes	No	No	Yes	Yes	Yes	Yes	Yes	Yes	Very much	Very much	Moderate	Very much	Slightly	Not at all	Moderate	Very much	Very much	Somewhat	Very much	Very much	Very much	Somewhat	Somewhat	Somewhat	Moderate	Somewhat	Very much	Moderate	Somewhat	Very much	Very much	Very much
female	33	chinese	specialist	9	Yes	Yes	Yes	Yes	Yes	Yes	Yes	No	Yes	Yes	Yes	Yes	Yes	Yes	Yes	Yes	Yes	Yes	Yes	Yes	Yes	Moderate	Slightly	Somewhat	Somewhat	Not at all	Not at all	Slightly	Slightly	Somewhat	Slightly	Very much	Very much	Slightly	Moderate	Slightly	Not at all	Very much	Somewhat	Moderate	Somewhat	Moderate	Very much	Very much	Very much
female	45	indian	specialist	19	Yes	Yes	Yes	Yes	Yes	Yes	Yes	Yes	Yes	Yes	Yes	Yes	Yes	No	No	Yes	Yes	Yes	Yes	Yes	Yes	Very much	Very much	Not at all	Very much	Not at all	Not at all	Not at all	Not at all	Very much	Not at all	Very much	Moderate	Moderate	Very much	Moderate	Very much	Very much	Very much	Very much	Very much	Very much	Very much	Very much	Very much
female	34	malay	med officer	10	Yes	No	Yes	Yes	Yes	Yes	No	No	No	Yes	Yes	No	Yes	Yes	Yes	No	Yes	Yes	Yes	Yes	Yes	Somewhat	Somewhat	Somewhat	Somewhat	Not at all	Not at all	Somewhat	Somewhat	Somewhat	Somewhat	Very much	Very much	Very much	Very much	Moderate	Slightly	Somewhat	Somewhat	Somewhat	Somewhat	Somewhat	Very much	Very much	Very much
female	32	malay	med officer	7	Yes	Yes	Yes	Yes	Yes	Yes	Yes	No	Yes	Yes	Yes	Yes	No	No	No	No	Yes	Yes	No	Yes	No	Moderate	Moderate	Somewhat	Somewhat	Slightly	Slightly	Moderate	Moderate	Moderate	Not at all	Very much	Very much	Somewhat	Very much	Moderate	Somewhat	Somewhat	Moderate	Moderate	Somewhat	Very much	Very much	Very much	Very much
female	28	malay	med officer	3	Yes	Yes	Yes	Yes	Yes	Yes	Yes	Yes	Yes	Yes	No	Yes	Yes	No	No	Yes	Yes	No	Yes	No	Yes	Very much	Very much	Moderate	Moderate	Slightly	Somewhat	Very much	Very much	Very much	Somewhat	Very much	Very much	Very much	Very much	Very much	Not at all	Very much	Very much	Very much	Very much	Very much	Very much	Very much	Very much
female	29	malay	med officer	5	Yes	Yes	Yes	No	Yes	Yes	Yes	No	Yes	Yes	Yes	No	Yes	No	No	Yes	Yes	Yes	Yes	Yes	No	Moderate	Slightly	Moderate	Moderate	Somewhat	Somewhat	Slightly	Slightly	Slightly	Slightly	Slightly	Very much	Moderate	Somewhat	Somewhat	Moderate	Slightly	Moderate	Somewhat	Somewhat	Somewhat	Moderate	Somewhat	Very much
female	34	malay	med officer	9	Yes	Yes	Yes	Yes	Yes	Yes	No	No	Yes	Yes	Yes	Yes	Yes	No	No	Yes	Yes	Yes	Yes	Yes	Yes	Moderate	Moderate	Slightly	Moderate	Slightly	Slightly	Very much	Very much	Moderate	Slightly	Very much	Very much	Very much	Somewhat	Moderate	Slightly	Very much	Moderate	Moderate	Moderate	Very much	Somewhat	Somewhat	Somewhat
Male	35	chinese	med officer	9	Yes	Yes	Yes	Yes	No	Yes	Yes	Yes	Yes	Yes	No	No	Yes	Yes	No	No	Yes	Yes	Yes	No	Yes	Somewhat	Slightly	Slightly	Somewhat	Not at all	Not at all	Somewhat	Somewhat	Moderate	Somewhat	Very much	Somewhat	Slightly	Not at all	Not at all	Not at all	Moderate	Slightly	Moderate	Moderate	Slightly	Moderate	Moderate	Moderate
female	33	malay	med officer	2	Yes	No	Yes	No	No	No	Yes	No	Yes	Yes	Yes	No	Yes	No	No	No	Yes	Yes	Yes	No	Yes	Moderate	Slightly	Slightly	Very much	Not at all	Not at all	Somewhat	Slightly	Very much	Not at all	Very much	Very much	Slightly	Moderate	Not at all	Very much	Slightly	Somewhat	Moderate	Moderate	Moderate	Very much	Moderate	Very much
Male	36	indian	med officer	8	Yes	Yes	Yes	Yes	No	Yes	Yes	Yes	Yes	Yes	Yes	No	Yes	No	No	No	Yes	Yes	No	No	No	Moderate	Very much	Somewhat	Very much	Somewhat	Somewhat	Very much	Very much	Very much	Very much	Very much	Very much	Very much	Very much	Moderate	Somewhat	Slightly	Somewhat	Moderate	Moderate	Moderate	Moderate	Somewhat	Somewhat
female	28	malay	med officer	2	Yes	Yes	Yes	Yes	Yes	Yes	Yes	No	Yes	Yes	Yes	No	Yes	No	No	Yes	Yes	No	Yes	No	Yes	Very much	Moderate	Slightly	Very much	Somewhat	Somewhat	Very much	Very much	Very much	Not at all	Very much	Very much	Very much	Very much	Somewhat	Very much	Very much	Very much	Very much	Somewhat	Very much	Very much	Very much	Very much
female	33	indian	med officer	8	Yes	Yes	Yes	No	No	No	Yes	No	Yes	Yes	Yes	No	Yes	No	No	No	Yes	Yes	Yes	Yes	No	Somewhat	Not at all	Not at all	Moderate	Not at all	Not at all	Slightly	Not at all	Moderate	Not at all	Very much	Very much	Somewhat	Very much	Not at all	Somewhat	Not at all	Not at all	Very much	Somewhat	Very much	Somewhat	Not at all	Not at all
female	31	malay	med officer	8	Yes	Yes	Yes	Yes	Yes	Yes	Yes	Yes	Yes	Yes	Yes	No	Yes	No	No	Yes	Yes	No	Yes	No	Yes	Somewhat	Moderate	Slightly	Very much	Moderate	Moderate	Moderate	Very much	Very much	Slightly	Very much	Very much	Very much	Moderate	Somewhat	Very much	9999	Somewhat	Moderate	Moderate	Somewhat	Moderate	Moderate	Moderate
female	32	malay	med officer	8	Yes	Yes	Yes	Yes	No	Yes	Yes	No	Yes	Yes	Yes	No	Yes	No	No	Yes	Yes	Yes	Yes	Yes	No	Somewhat	Not at all	Not at all	Slightly	Not at all	Slightly	Slightly	Slightly	Moderate	Slightly	Moderate	Very much	Moderate	Moderate	Somewhat	Moderate	Moderate	Moderate	Very much	Very much	Moderate	Somewhat	Somewhat	Somewhat
female	29	malay	med officer	5	Yes	Yes	Yes	Yes	Yes	Yes	Yes	No	Yes	Yes	Yes	No	Yes	No	No	No	Yes	Yes	Yes	Yes	Yes	Moderate	Very much	Very much	Very much	Somewhat	Somewhat	Very much	Very much	Very much	Moderate	Very much	Very much	Moderate	Slightly	Very much	Somewhat	Very much	Somewhat	Moderate	Somewhat	Very much	Very much	Very much	Very much
Male	29	malay	med officer	5	Yes	Yes	Yes	Yes	Yes	Yes	No	Yes	Yes	Yes	No	No	Yes	No	No	Yes	Yes	No	Yes	Yes	Yes	Very much	Very much	Somewhat	Moderate	Somewhat	Somewhat	Very much	Moderate	Very much	Somewhat	Very much	Very much	Moderate	Moderate	Somewhat	Somewhat	Moderate	Moderate	Very much	Very much	Moderate	Very much	Very much	Very much
female	33	indian	med officer	8	Yes	Yes	Yes	Yes	Yes	Yes	Yes	Yes	Yes	Yes	Yes	No	Yes	No	Yes	No	Yes	Yes	Yes	No	No	Very much	Very much	Moderate	Moderate	Slightly	Somewhat	Somewhat	Moderate	Very much	Slightly	Very much	Very much	Moderate	Very much	Somewhat	Moderate	Very much	Very much	Very much	Very much	Very much	Very much	Very much	Very much
female	33	malay	med officer	9	Yes	Yes	Yes	Yes	Yes	Yes	Yes	Yes	No	Yes	Yes	Yes	Yes	Yes	Yes	Yes	Yes	Yes	Yes	Yes	Yes	Very much	Moderate	Slightly	Somewhat	Not at all	Somewhat	Slightly	Moderate	Somewhat	Not at all	Moderate	Very much	Slightly	Slightly	Not at all	Slightly	Not at all	Slightly	Somewhat	Slightly	Slightly	Very much	Not at all	Somewhat
female	32	indian	med officer	7	Yes	Yes	Yes	Yes	No	Yes	Yes	Yes	Yes	Yes	Yes	No	Yes	No	No	Yes	Yes	Yes	Yes	No	Yes	Slightly	Not at all	Not at all	Somewhat	Somewhat	Somewhat	Slightly	Slightly	Not at all	Moderate	Moderate	Very much	Somewhat	Somewhat	Slightly	Slightly	Somewhat	Moderate	Somewhat	Somewhat	Very much	Somewhat	Slightly	Somewhat
female	31	indian	med officer	5	Yes	Yes	Yes	Yes	No	Yes	Yes	No	Yes	Yes	Yes	Yes	Yes	No	No	Yes	Yes	Yes	Yes	Yes	Yes	Very much	Not at all	Not at all	Very much	Not at all	Not at all	Not at all	Not at all	Moderate	Not at all	Very much	Very much	Moderate	Very much	Somewhat	Very much	Very much	Very much	Very much	Moderate	Very much	Very much	Very much	Very much
female	29	malay	med officer	5	Yes	Yes	Yes	Yes	No	Yes	Yes	No	Yes	Yes	Yes	Yes	Yes	No	No	Yes	Yes	Yes	Yes	Yes	Yes	Moderate	Moderate	Somewhat	Very much	Somewhat	Somewhat	Slightly	Not at all	Very much	Not at all	Very much	Very much	Moderate	Very much	Very much	Very much	Very much	Moderate	Very much	Very much	Very much	Very much	Very much	Very much
female	36	chinese	med officer	8	Yes	Yes	Yes	Yes	Yes	Yes	Yes	No	Yes	Yes	Yes	No	Yes	Yes	Yes	Yes	Yes	Yes	Yes	Yes	Yes	Very much	Very much	Not at all	Somewhat	Slightly	Slightly	Very much	Slightly	Very much	Not at all	Very much	Very much	Somewhat	Moderate	Somewhat	Somewhat	Not at all	Very much	Very much	Very much	Very much	Very much	Very much	Very much
female	33	malay	med officer	6	Yes	Yes	Yes	Yes	Yes	Yes	Yes	No	Yes	Yes	Yes	No	Yes	Yes	Yes	Yes	Yes	Yes	Yes	Yes	Yes	Moderate	Slightly	Not at all	Somewhat	Not at all	Slightly	Moderate	Slightly	Very much	Moderate	Very much	Very much	Somewhat	Very much	Somewhat	Somewhat	Not at all	Very much	Very much	Very much	Very much	Very much	Very much	Very much
female	33	indian	med officer	10	Yes	Yes	Yes	Yes	Yes	Yes	Yes	Yes	No	Yes	Yes	No	Yes	No	Yes	Yes	Yes	Yes	Yes	Yes	Yes	Very much	Moderate	Somewhat	Moderate	Slightly	Slightly	Very much	Very much	Very much	Somewhat	Very much	Very much	Moderate	Very much	Slightly	Moderate	Not at all	Very much	Very much	Moderate	Very much	Very much	Very much	Very much
female	36	malay	med officer	10	Yes	Yes	Yes	Yes	Yes	Yes	Yes	Yes	Yes	No	Yes	Yes	Yes	Yes	Yes	Yes	Yes	Yes	Yes	Yes	Yes	Very much	Very much	Very much	Very much	Very much	Very much	Very much	Not at all	Very much	Not at all	Very much	Very much	Very much	Very much	Not at all	Very much	Somewhat	Somewhat	Somewhat	Slightly	Very much	Very much	Very much	Very much
female	33	malay	med officer	7	Yes	Yes	Yes	Yes	No	Yes	Yes	No	Yes	Yes	No	No	Yes	No	No	No	Yes	Yes	Yes	Yes	No	Moderate	Very much	Not at all	Very much	Slightly	Slightly	Somewhat	Slightly	Not at all	Not at all	Very much	Very much	Not at all	Very much	Slightly	Very much	Not at all	Very much	Moderate	Somewhat	Very much	Very much	Very much	Very much
female	44	malay	specialist	18	Yes	Yes	Yes	Yes	Yes	Yes	Yes	Yes	Yes	Yes	Yes	No	Yes	No	Yes	No	Yes	Yes	Yes	Yes	Yes	Very much	Somewhat	Slightly	Somewhat	Not at all	Not at all	Moderate	Moderate	Moderate	Not at all	Very much	Very much	Somewhat	Very much	Somewhat	Moderate	Slightly	Slightly	Somewhat	Moderate	Very much	Moderate	Moderate	Very much
Male	30	indian	med officer	6	Yes	Yes	Yes	Yes	No	Yes	Yes	Yes	No	Yes	Yes	No	Yes	No	No	No	Yes	Yes	Yes	Yes	Yes	Not at all	Slightly	Slightly	Moderate	Somewhat	Somewhat	Not at all	Somewhat	Very much	Not at all	Very much	Very much	Moderate	Moderate	Not at all	Somewhat	Not at all	Slightly	Somewhat	Somewhat	Somewhat	Very much	Not at all	Moderate
female	34	indian	med officer	8	Yes	Yes	Yes	Yes	No	Yes	Yes	No	Yes	Yes	Yes	No	Yes	No	Yes	Yes	Yes	Yes	Yes	No	Yes	Very much	Somewhat	Not at all	Moderate	Not at all	Slightly	Moderate	Somewhat	Moderate	Slightly	Very much	Very much	Very much	Moderate	Slightly	Very much	Very much	Very much	Very much	Moderate	Very much	Very much	Very much	Very much
female	30	indian	med officer	5	Yes	Yes	Yes	No	Yes	Yes	Yes	No	No	Yes	Yes	No	Yes	Yes	Yes	Yes	No	Yes	Yes	Yes	Yes	Very much	Very much	Moderate	Very much	Not at all	Not at all	Moderate	Moderate	Very much	Slightly	Very much	Not at all	Moderate	Very much	Slightly	Moderate	Very much	Very much	Somewhat	Somewhat	Very much	Very much	Very much	Very much
female	49	indian	med officer	23	Yes	Yes	Yes	No	Yes	Yes	Yes	No	No	Yes	Yes	No	Yes	Yes	Yes	Yes	No	Yes	Yes	Yes	Yes	Very much	Very much	Moderate	Very much	Not at all	Not at all	Very much	Moderate	Very much	Very much	Very much	Very much	Moderate	Very much	Slightly	Moderate	Very much	Very much	Very much	Somewhat	Somewhat	Very much	Very much	Very much
female	29	malay	med officer	5	Yes	Yes	Yes	Yes	Yes	Yes	Yes	Yes	Yes	Yes	Yes	No	Yes	No	No	No	Yes	Yes	Yes	No	No	Very much	Moderate	Very much	Very much	Moderate	Moderate	Moderate	Very much	Very much	Somewhat	Very much	Very much	Very much	Moderate	Slightly	Somewhat	Very much	Moderate	Very much	Very much	Moderate	Very much	Moderate	Very much
female	30	malay	med officer	7	Yes	Yes	Yes	Yes	Yes	Yes	Yes	Yes	No	Yes	Yes	No	Yes	Yes	No	Yes	Yes	Yes	Yes	Yes	Yes	Very much	Very much	Very much	Very much	Slightly	Slightly	Very much	Very much	Very much	Moderate	Very much	Very much	Very much	Very much	Somewhat	Very much	Somewhat	Very much	Very much	Very much	Very much	Very much	Very much	Very much
female	27	malay	med officer	2	Yes	Yes	Yes	Yes	Yes	Yes	Yes	Yes	No	Yes	Yes	No	Yes	Yes	No	No	Yes	Yes	Yes	Yes	Yes	Somewhat	Somewhat	Slightly	Somewhat	Slightly	Slightly	Slightly	Somewhat	Very much	Not at all	Very much	Very much	Somewhat	Very much	Very much	Very much	Very much	Moderate	Very much	Very much	Very much	Very much	Somewhat	Somewhat
female	31	indian	med officer	5	Yes	Yes	Yes	No	Yes	Yes	Yes	No	Yes	Yes	Yes	No	No	No	No	Yes	Yes	Yes	No	No	Yes	Moderate	Somewhat	Slightly	Somewhat	Not at all	Not at all	Moderate	Slightly	Slightly	Somewhat	Very much	Very much	Moderate	Somewhat	Moderate	Not at all	Moderate	Slightly	Moderate	Moderate	Slightly	Very much	Moderate	Very much
female	39	malay	med officer	13	Yes	Yes	Yes	Yes	Yes	No	Yes	No	Yes	Yes	No	No	No	No	No	No	Yes	Yes	No	Yes	No	Very much	Very much	Moderate	Moderate	Somewhat	Somewhat	Very much	Very much	Moderate	Moderate	Very much	Very much	Very much	Somewhat	Somewhat	Somewhat	Slightly	Moderate	Very much	Very much	Very much	Very much	Very much	Very much
Male	34	malay	med officer	9	Yes	Yes	Yes	Yes	Yes	Yes	Yes	No	Yes	Yes	No	No	Yes	No	No	Yes	Yes	Yes	Yes	Yes	No	Very much	Moderate	Somewhat	Very much	Somewhat	Somewhat	Very much	Very much	Very much	Slightly	Very much	Very much	Very much	Moderate	Somewhat	Moderate	Moderate	Moderate	Very much	Very much	Very much	Very much	Very much	Very much
female	35	indian	med officer	9	Yes	Yes	Yes	Yes	Yes	Yes	Yes	Yes	Yes	Yes	Yes	No	Yes	No	No	No	Yes	No	Yes	No	No	Very much	Somewhat	Somewhat	Moderate	Slightly	Slightly	Slightly	Slightly	Very much	Slightly	Very much	Very much	Somewhat	Very much	Not at all	Moderate	Slightly	Somewhat	Moderate	Somewhat	Moderate	Moderate	Moderate	Somewhat
female	31	malay	med officer	5	Yes	Yes	Yes	No	No	Yes	Yes	No	Yes	Yes	No	No	Yes	No	No	Yes	Yes	Yes	Yes	No	No	Very much	Very much	Somewhat	Very much	Not at all	Moderate	Moderate	Somewhat	Very much	Not at all	Very much	Very much	Very much	Somewhat	Somewhat	Somewhat	Moderate	Somewhat	Slightly	Slightly	Somewhat	Very much	Very much	Very much
Male	58	indian	med officer	27	Yes	Yes	Yes	Yes	Yes	Yes	Yes	Yes	Yes	Yes	Yes	Yes	Yes	No	Yes	Yes	Yes	Yes	No	Yes	Yes	Very much	Somewhat	Somewhat	Somewhat	Not at all	Not at all	Not at all	Slightly	Not at all	Not at all	Slightly	Very much	Very much	Moderate	Not at all	Very much	Somewhat	Somewhat	Very much	Moderate	Very much	Very much	Very much	Very much
female	28	malay	med officer	4	Yes	Yes	Yes	Yes	Yes	No	Yes	No	Yes	Yes	Yes	No	Yes	No	No	Yes	Yes	No	Yes	Yes	Yes	Very much	Moderate	Somewhat	Somewhat	Somewhat	Somewhat	Somewhat	Somewhat	Very much	Not at all	Very much	Very much	Moderate	Very much	Somewhat	Very much	Slightly	Somewhat	Very much	Moderate	Very much	Very much	Somewhat	Very much
female	31	malay	med officer	3	Yes	Yes	Yes	Yes	Yes	Yes	Yes	No	No	Yes	Yes	No	Yes	No	No	Yes	Yes	Yes	No	No	Yes	Moderate	Slightly	Not at all	Not at all	Slightly	Slightly	Moderate	Slightly	Somewhat	Not at all	Very much	Very much	Moderate	Somewhat	Slightly	Somewhat	Moderate	Somewhat	Moderate	Moderate	Very much	Moderate	Moderate	Very much
female	34	malay	med officer	9	Yes	Yes	Yes	No	Yes	Yes	Yes	Yes	Yes	Yes	Yes	No	Yes	No	No	Yes	Yes	No	Yes	No	Yes	Somewhat	Slightly	Slightly	Moderate	Not at all	Not at all	Slightly	Slightly	Very much	Not at all	Very much	Very much	Very much	Very much	Somewhat	Somewhat	Somewhat	Somewhat	Somewhat	Somewhat	Somewhat	Somewhat	Moderate	Moderate
female	32	malay	med officer	8	Yes	Yes	Yes	No	Yes	Yes	No	No	No	Yes	Yes	No	Yes	No	No	No	Yes	Yes	Yes	Yes	Yes	Somewhat	Somewhat	Very much	Moderate	Moderate	Moderate	Moderate	Very much	Very much	Somewhat	Very much	Very much	Very much	Somewhat	Somewhat	Moderate	Moderate	Slightly	Somewhat	Very much	Moderate	Moderate	Moderate	Somewhat
female	34	chinese	med officer	6	Yes	Yes	Yes	Yes	Yes	Yes	Yes	Yes	Yes	Yes	Yes	Yes	Yes	Yes	No	Yes	Yes	Yes	Yes	Yes	Yes	Not at all	Not at all	Somewhat	Somewhat	Not at all	Not at all	Slightly	Slightly	Moderate	Slightly	Somewhat	Somewhat	Slightly	Moderate	Not at all	Slightly	Slightly	Slightly	Slightly	Somewhat	Somewhat	Slightly	Not at all	Not at all
female	29	malay	med officer	5	Yes	Yes	Yes	Yes	No	Yes	Yes	No	No	Yes	Yes	No	Yes	No	No	No	Yes	No	No	No	Yes	Very much	Moderate	Moderate	Moderate	Slightly	Not at all	Very much	Very much	Moderate	Slightly	Very much	Very much	Moderate	Somewhat	Slightly	Moderate	Somewhat	Somewhat	Somewhat	Moderate	Moderate	Very much	Very much	Very much
female	32	malay	med officer	7	Yes	Yes	Yes	Yes	Yes	Yes	Yes	No	No	No	No	No	Yes	No	No	Yes	Yes	Yes	No	Yes	No	Somewhat	Moderate	Somewhat	Moderate	Somewhat	Somewhat	Somewhat	Somewhat	Very much	Slightly	Somewhat	Very much	Very much	Moderate	Very much	Very much	Very much	Very much	Very much	Somewhat	Very much	Moderate	Somewhat	Somewhat
female	28	malay	med officer	4	Yes	Yes	Yes	Yes	Yes	Yes	Yes	No	Yes	Yes	Yes	No	Yes	No	No	Yes	Yes	Yes	No	Yes	Yes	Somewhat	Moderate	Somewhat	Moderate	Somewhat	Somewhat	Somewhat	Somewhat	Very much	Slightly	Somewhat	Very much	Very much	Moderate	Very much	Very much	Very much	Very much	Very much	Somewhat	Very much	Moderate	Somewhat	Somewhat
Male	36	malay	med officer	10	Yes	Yes	Yes	No	Yes	Yes	Yes	No	Yes	Yes	Yes	Yes	Yes	No	Yes	Yes	Yes	Yes	Yes	Yes	Yes	Moderate	Moderate	Slightly	Moderate	Not at all	Not at all	Slightly	Slightly	Not at all	Not at all	Moderate	Very much	Slightly	Somewhat	Somewhat	Somewhat	Moderate	Moderate	Somewhat	Somewhat	Somewhat	Moderate	Very much	Very much
female	35	indian	med officer	10	Yes	Yes	Yes	Yes	Yes	Yes	Yes	Yes	Yes	Yes	Yes	Yes	Yes	No	Yes	Yes	Yes	Yes	Yes	No	No	Very much	Moderate	Somewhat	Somewhat	Slightly	Slightly	Moderate	Slightly	Slightly	Slightly	Slightly	Very much	Slightly	Moderate	Slightly	Moderate	Somewhat	Moderate	Very much	Somewhat	Somewhat	Very much	Very much	Very much
female	33	malay	med officer	8	Yes	Yes	Yes	Yes	Yes	Yes	Yes	No	Yes	Yes	Yes	No	Yes	No	No	No	Yes	Yes	Yes	Yes	Yes	Moderate	Moderate	Slightly	Very much	Slightly	Slightly	Moderate	Moderate	Very much	Not at all	Very much	Very much	Very much	Very much	Somewhat	Very much	Moderate	Somewhat	Very much	Moderate	Somewhat	Slightly	Slightly	Slightly
female	29	indian	med officer	4	Yes	Yes	Yes	Yes	Yes	Yes	Yes	No	No	Yes	Yes	Yes	Yes	No	Yes	Yes	Yes	Yes	Yes	No	Yes	Somewhat	Somewhat	Slightly	Slightly	Not at all	Not at all	Somewhat	Moderate	Moderate	Slightly	Very much	Very much	Very much	Somewhat	Somewhat	Somewhat	Somewhat	Somewhat	Somewhat	Somewhat	Somewhat	Very much	Very much	Very much
female	29	malay	med officer	4	Yes	Yes	Yes	Yes	Yes	Yes	Yes	No	Yes	Yes	Yes	Yes	Yes	No	Yes	Yes	Yes	Yes	Yes	No	Yes	Very much	Very much	Somewhat	Very much	Moderate	Moderate	Very much	Very much	Very much	Slightly	Very much	Very much	Very much	Moderate	Very much	Moderate	Somewhat	Very much	Very much	Slightly	Very much	Very much	Very much	Very much
female	28	malay	med officer	4	Yes	Yes	Yes	Yes	Yes	Yes	Yes	No	Yes	Yes	Yes	Yes	Yes	No	No	No	Yes	Yes	Yes	Yes	Yes	Very much	Very much	Moderate	Moderate	Somewhat	Somewhat	Very much	Very much	Very much	Somewhat	Very much	Very much	Very much	Somewhat	Very much	Moderate	Very much	Somewhat	Very much	Very much	Moderate	Very much	Very much	Very much
female	28	malay	med officer	4	Yes	Yes	Yes	Yes	Yes	Yes	No	No	Yes	Yes	Yes	Yes	Yes	Yes	No	No	Yes	Yes	Yes	Yes	Yes	Moderate	Moderate	Moderate	Very much	Moderate	Moderate	Moderate	Very much	Very much	Not at all	Very much	Very much	Slightly	Moderate	Slightly	Moderate	Slightly	Somewhat	Somewhat	Moderate	Very much	Moderate	Moderate	Moderate
female	30	malay	med officer	6	Yes	Yes	Yes	Yes	Yes	Yes	Yes	No	Yes	Yes	No	No	Yes	Yes	No	Yes	Yes	No	Yes	Yes	Yes	Somewhat	Moderate	Very much	Very much	Slightly	Slightly	Slightly	Moderate	Very much	Not at all	Very much	Very much	Very much	Very much	Very much	Very much	Not at all	Moderate	Somewhat	Somewhat	Not at all	Somewhat	Slightly	Somewhat
Male	34	malay	med officer	7	Yes	No	Yes	Yes	No	Yes	No	No	Yes	Yes	Yes	Yes	No	No	Yes	Yes	Yes	Yes	Yes	No	No	Somewhat	Slightly	Slightly	Moderate	Somewhat	Very much	Moderate	Slightly	Very much	Not at all	Very much	Not at all	Not at all	Very much	Not at all	Moderate	Slightly	Very much	Somewhat	Slightly	Moderate	Very much	Very much	Very much
female	31	indian	med officer	7	Yes	Yes	Yes	Yes	Yes	Yes	Yes	Yes	No	Yes	Yes	Yes	Yes	No	No	Yes	Yes	Yes	No	Yes	Yes	Moderate	Somewhat	Slightly	Moderate	Not at all	Not at all	Moderate	Very much	Moderate	Slightly	Very much	Very much	Moderate	Somewhat	Somewhat	Slightly	Very much	Not at all	Moderate	Moderate	Slightly	Moderate	Moderate	Moderate
female	46	malay	med officer	18	Yes	Yes	Yes	Yes	Yes	Yes	Yes	No	Yes	Yes	Yes	Yes	Yes	No	No	No	Yes	No	Yes	Yes	Yes	Moderate	Somewhat	Slightly	Slightly	Slightly	Slightly	Moderate	Moderate	Moderate	Somewhat	Very much	Very much	Very much	Somewhat	Somewhat	Not at all	Not at all	Somewhat	Moderate	Very much	Very much	Somewhat	Somewhat	Somewhat
female	32	malay	med officer	5	Yes	Yes	Yes	Yes	No	Yes	Yes	Yes	Yes	Yes	Yes	No	Yes	No	No	No	Yes	Yes	Yes	Yes	No	Somewhat	Moderate	Slightly	Very much	Somewhat	Somewhat	Moderate	Very much	Very much	Very much	Very much	Very much	Very much	Moderate	Slightly	Somewhat	Moderate	Somewhat	Very much	Moderate	Moderate	Very much	Somewhat	Very much
female	30	chinese	med officer	6	Yes	Yes	Yes	Yes	Yes	Yes	Yes	Yes	Yes	Yes	Yes	Yes	Yes	No	No	Yes	Yes	Yes	Yes	Yes	Yes	Very much	Moderate	Slightly	Slightly	Not at all	Not at all	Moderate	Not at all	Very much	Slightly	Very much	Very much	Moderate	Somewhat	Slightly	Slightly	Moderate	Very much	Moderate	Moderate	Very much	Very much	Somewhat	Very much
female	44	malay	med officer	19	Yes	Yes	Yes	Yes	Yes	Yes	No	No	No	Yes	Yes	Yes	Yes	Yes	Yes	Yes	Yes	Yes	Yes	Yes	No	Not at all	Not at all	Slightly	Slightly	Not at all	Not at all	Slightly	Slightly	Moderate	Not at all	Very much	Very much	Very much	Very much	Slightly	Very much	Very much	Moderate	Very much	Somewhat	Somewhat	Very much	Moderate	Moderate
female	41	malay	med officer	17	Yes	Yes	Yes	No	Yes	Yes	Yes	No	Yes	Yes	Yes	No	No	No	No	No	Yes	Yes	Yes	No	No	Very much	Moderate	Very much	Very much	Very much	Very much	Slightly	Slightly	Moderate	Not at all	Very much	Very much	Not at all	Somewhat	Moderate	Very much	Very much	Moderate	Moderate	Moderate	Very much	Very much	Very much	Very much
female	44	malay	med officer	18	Yes	Yes	Yes	Yes	Yes	Yes	Yes	No	No	No	Yes	Yes	No	No	No	Yes	Yes	Yes	Yes	No	No	Very much	Very much	Slightly	Very much	Not at all	Not at all	Very much	Slightly	Very much	Not at all	Very much	Very much	Moderate	Very much	Moderate	Very much	Very much	Very much	Very much	Very much	Very much	Very much	Very much	Very much
female	31	malay	med officer	7	Yes	Yes	Yes	Yes	No	Yes	Yes	No	No	Yes	Yes	No	Yes	No	Yes	No	Yes	Yes	No	Yes	Yes	Somewhat	Moderate	Moderate	Moderate	Slightly	Slightly	Slightly	Moderate	Moderate	Moderate	Moderate	Very much	Somewhat	Somewhat	Somewhat	Somewhat	Not at all	Somewhat	Somewhat	Moderate	Moderate	Very much	Very much	Very much
female	30	malay	med officer	5	Yes	Yes	Yes	Yes	No	Yes	Yes	No	Yes	Yes	Yes	No	No	No	No	Yes	Yes	No	No	No	Yes	Slightly	Moderate	Somewhat	Very much	Not at all	Not at all	Slightly	Slightly	Somewhat	Slightly	Somewhat	Somewhat	Somewhat	Moderate	Not at all	Somewhat	Slightly	Somewhat	Very much	Somewhat	Very much	Slightly	Not at all	Somewhat
Male	31	indian	med officer	7	Yes	Yes	Yes	Yes	Yes	Yes	Yes	No	Yes	Yes	Yes	No	Yes	No	No	Yes	Yes	Yes	Yes	Yes	Yes	Very much	Very much	Moderate	Moderate	Not at all	Not at all	Moderate	Very much	Moderate	Moderate	Very much	Very much	Very much	Somewhat	Somewhat	Somewhat	Very much	Very much	Very much	Very much	Very much	Very much	Very much	Very much
female	31	malay	med officer	6	Yes	Yes	Yes	No	Yes	Yes	Yes	Yes	Yes	Yes	Yes	Yes	Yes	Yes	No	No	No	Yes	Yes	Yes	Yes	Moderate	Moderate	Slightly	Somewhat	Not at all	Not at all	Somewhat	Moderate	Moderate	Slightly	Very much	Moderate	Moderate	Somewhat	Moderate	Slightly	Somewhat	Slightly	Moderate	Moderate	Slightly	Moderate	Somewhat	Moderate
female	29	malay	med officer	4	Yes	Yes	Yes	Yes	No	Yes	No	No	Yes	Yes	Yes	Yes	No	No	No	No	No	Yes	No	No	No	Somewhat	Moderate	Slightly	Very much	Not at all	Not at all	Moderate	Very much	Very much	Moderate	Moderate	Moderate	Moderate	Somewhat	Moderate	Somewhat	Somewhat	Somewhat	Moderate	Moderate	Slightly	Moderate	Somewhat	Moderate
female	31	chinese	med officer	5	Yes	Yes	Yes	Yes	Yes	Yes	Yes	No	Yes	Yes	Yes	No	No	No	No	No	Yes	Yes	No	Yes	No	Very much	Moderate	Somewhat	Somewhat	Slightly	Slightly	Somewhat	Very much	Very much	Slightly	Very much	Very much	Very much	Moderate	Somewhat	Slightly	Slightly	Somewhat	Moderate	Moderate	Moderate	Very much	Moderate	Very much
female	31	indian	med officer	6	Yes	Yes	Yes	Yes	Yes	Yes	Yes	Yes	Yes	Yes	Yes	No	Yes	Yes	No	Yes	Yes	Yes	Yes	Yes	Yes	Slightly	Moderate	Moderate	Very much	Not at all	Not at all	Somewhat	Somewhat	Slightly	Slightly	Very much	Very much	Slightly	Moderate	Slightly	Somewhat	Slightly	Slightly	Somewhat	Moderate	Somewhat	Moderate	Somewhat	Very much
Male	36	indian	med officer	11	Yes	Yes	Yes	Yes	No	Yes	Yes	No	Yes	Yes	Yes	Yes	Yes	No	Yes	Yes	Yes	Yes	Yes	Yes	No	Very much	Moderate	Somewhat	Somewhat	Not at all	Not at all	Not at all	Not at all	Very much	Slightly	Very much	Very much	Very much	Very much	Very much	Very much	Very much	Very much	Very much	Very much	Very much	Very much	Very much	Very much
female	32	indian	med officer	5	Yes	Yes	Yes	No	Yes	No	Yes	Yes	Yes	Yes	Yes	No	Yes	No	No	Yes	Yes	Yes	Yes	Yes	Yes	Very much	Very much	Very much	Very much	Very much	Very much	Very much	Very much	Very much	Not at all	Very much	Very much	Very much	Very much	Very much	Very much	Very much	Very much	Very much	Very much	Very much	Very much	Very much	Very much
Male	28	malay	med officer	3	Yes	Yes	Yes	Yes	No	Yes	Yes	No	Yes	Yes	Yes	No	Yes	No	No	No	Yes	Yes	Yes	No	Yes	Very much	Moderate	Slightly	Slightly	Not at all	Not at all	Moderate	Very much	Very much	Slightly	Very much	Very much	Moderate	Somewhat	Somewhat	Moderate	Very much	Very much	Very much	Moderate	Moderate	Moderate	Slightly	Somewhat
female	36	malay	specialist	11	Yes	Yes	Yes	Yes	Yes	Yes	Yes	Yes	Yes	Yes	Yes	Yes	Yes	Yes	Yes	Yes	Yes	Yes	Yes	Yes	Yes	Somewhat	Somewhat	Somewhat	Somewhat	Slightly	Somewhat	Somewhat	Moderate	Slightly	Not at all	Very much	Very much	Moderate	Very much	Somewhat	Very much	Very much	Very much	Very much	Slightly	Very much	Somewhat	Somewhat	Somewhat
female	32	malay	med officer	5	Yes	Yes	Yes	Yes	Yes	Yes	Yes	No	Yes	Yes	Yes	No	Yes	No	Yes	Yes	Yes	Yes	Yes	Yes	Yes	Very much	Very much	Slightly	Slightly	Somewhat	Somewhat	Moderate	Moderate	Moderate	Not at all	Very much	Moderate	Slightly	Very much	Not at all	Very much	Slightly	Moderate	Moderate	Moderate	Moderate	Very much	Moderate	Very much
female	34	malay	med officer	9	Yes	Yes	Yes	No	Yes	Yes	Yes	No	Yes	Yes	Yes	No	Yes	No	Yes	Yes	Yes	Yes	No	Yes	No	Somewhat	Somewhat	Somewhat	Moderate	Not at all	Somewhat	Somewhat	Somewhat	Somewhat	Slightly	Very much	Very much	Very much	Moderate	Moderate	Somewhat	Very much	Very much	Very much	Very much	Very much	Very much	Very much	Very much
Male	29	chinese	med officer	4	Yes	Yes	Yes	Yes	No	Yes	Yes	No	Yes	Yes	No	No	Yes	No	No	No	Yes	No	Yes	No	Yes	Very much	Moderate	Somewhat	Very much	Very much	Very much	Very much	Very much	Very much	Somewhat	Very much	Very much	Very much	Very much	Somewhat	Very much	Very much	Very much	Slightly	Somewhat	Very much	Very much	Moderate	Very much
female	30	malay	med officer	3	Yes	Yes	Yes	Yes	Yes	Yes	Yes	No	Yes	Yes	Yes	No	Yes	Yes	No	Yes	Yes	Yes	Yes	Yes	Yes	Very much	Moderate	Not at all	Moderate	Not at all	Somewhat	Somewhat	Moderate	Very much	Not at all	Very much	Very much	Very much	Very much	Slightly	Moderate	Very much	Somewhat	Very much	Very much	Very much	Very much	Very much	Very much
female	31	malay	med officer	6	Yes	Yes	Yes	Yes	Yes	Yes	Yes	No	Yes	Yes	Yes	Yes	Yes	Yes	Yes	Yes	No	Yes	Yes	Yes	Yes	Very much	Slightly	Not at all	Somewhat	Not at all	Not at all	Moderate	Not at all	Somewhat	Not at all	Very much	Very much	Moderate	Very much	Slightly	Not at all	Moderate	Moderate	Moderate	Moderate	Very much	Very much	Very much	Very much
Male	38	indian	med officer	4	Yes	Yes	Yes	Yes	No	Yes	No	No	No	No	Yes	No	Yes	No	No	Yes	Yes	Yes	Yes	No	No	Very much	Moderate	Not at all	Very much	Somewhat	Moderate	Moderate	Very much	Very much	Somewhat	Very much	Very much	Moderate	Very much	Slightly	Very much	Very much	Very much	Very much	Not at all	Not at all	Very much	Somewhat	Somewhat
female	37	malay	med officer	13	Yes	Yes	Yes	Yes	Yes	Yes	Yes	Yes	Yes	Yes	Yes	No	Yes	No	No	Yes	Yes	Yes	Yes	Yes	Yes	Somewhat	Very much	Somewhat	Very much	Not at all	Not at all	Somewhat	Somewhat	Very much	Not at all	Somewhat	Very much	Moderate	Moderate	Slightly	Somewhat	Very much	Somewhat	Somewhat	Moderate	Moderate	Very much	Very much	Very much
female	34	indian	med officer	8	Yes	Yes	Yes	No	No	No	Yes	No	Yes	Yes	Yes	No	Yes	No	No	Yes	Yes	No	Yes	No	No	Somewhat	Somewhat	Somewhat	Very much	Slightly	Slightly	Moderate	Moderate	Very much	Not at all	Very much	Very much	Moderate	Somewhat	Moderate	Moderate	Very much	Moderate	Moderate	Moderate	Moderate	Somewhat	Somewhat	Somewhat
female	39	malay	med officer	15	Yes	Yes	Yes	No	Yes	Yes	Yes	Yes	Yes	Yes	Yes	No	No	No	No	No	Yes	No	Yes	No	No	Moderate	Very much	Somewhat	Very much	Not at all	Somewhat	Somewhat	Moderate	Very much	Not at all	Very much	Not at all	Not at all	Not at all	Not at all	Not at all	Not at all	Not at all	Not at all	Not at all	Not at all	Not at all	Not at all	Not at all
female	34	indian	med officer	8	Yes	Yes	Yes	Yes	Yes	Yes	Yes	Yes	Yes	Yes	Yes	No	No	No	No	Yes	Yes	No	Yes	No	No	Moderate	Very much	Slightly	Very much	Not at all	Not at all	Moderate	Moderate	Very much	Somewhat	Very much	Very much	Moderate	Very much	Moderate	Somewhat	Very much	Very much	Very much	Very much	Very much	Very much	Very much	Very much
female	32	chinese	med officer	2	Yes	Yes	Yes	Yes	Yes	Yes	Yes	Yes	Yes	Yes	Yes	Yes	Yes	No	No	Yes	Yes	Yes	Yes	Yes	Yes	Somewhat	Somewhat	Slightly	Somewhat	Slightly	Not at all	Moderate	Moderate	Very much	Slightly	Very much	Very much	Somewhat	Slightly	Somewhat	Somewhat	Somewhat	Slightly	Moderate	Moderate	Very much	Somewhat	Slightly	Slightly
Male	28	malay	med officer	2	Yes	Yes	Yes	Yes	Yes	Yes	Yes	No	Yes	No	No	No	No	No	No	Yes	Yes	No	Yes	No	Yes	Somewhat	Moderate	Slightly	Very much	Moderate	Somewhat	Moderate	Not at all	Very much	Not at all	Very much	Very much	Moderate	Very much	Moderate	Very much	Slightly	Very much	Moderate	Very much	Very much	Very much	Very much	Very much
female	32	malay	med officer	8	Yes	Yes	Yes	No	Yes	Yes	Yes	No	No	Yes	Yes	No	Yes	No	No	No	Yes	No	Yes	Yes	No	Moderate	Very much	Very much	Very much	Somewhat	Somewhat	Somewhat	Very much	Moderate	Slightly	Somewhat	Very much	Somewhat	Slightly	Somewhat	Somewhat	Somewhat	Somewhat	Moderate	Moderate	Somewhat	Very much	Somewhat	Somewhat
female	31	malay	med officer	5	Yes	Yes	Yes	Yes	Yes	Yes	Yes	Yes	Yes	Yes	Yes	Yes	Yes	Yes	No	Yes	Yes	Yes	Yes	Yes	Yes	Very much	Very much	Moderate	Very much	Very much	Very much	Very much	Moderate	Very much	Not at all	Very much	Very much	Moderate	Moderate	Somewhat	Very much	Moderate	Very much	Moderate	Moderate	Very much	Very much	Very much	Very much
female	30	malay	med officer	5	Yes	Yes	Yes	Yes	Yes	Yes	Yes	No	Yes	Yes	Yes	No	Yes	No	No	Yes	Yes	Yes	Yes	Yes	Yes	Very much	Moderate	Somewhat	Somewhat	Moderate	Somewhat	Somewhat	Slightly	Moderate	Not at all	Very much	Very much	Very much	Very much	Very much	Very much	Very much	Very much	Very much	Very much	Very much	Very much	Very much	Very much
female	30	malay	med officer	5	Yes	Yes	Yes	Yes	No	Yes	Yes	Yes	Yes	Yes	Yes	No	Yes	No	No	Yes	Yes	Yes	Yes	Yes	Yes	Moderate	Somewhat	Not at all	Moderate	Not at all	Not at all	Not at all	Moderate	Very much	Not at all	Very much	Very much	Very much	Very much	Very much	Somewhat	Somewhat	Moderate	Very much	Moderate	Very much	Very much	Somewhat	Very much
female	34	indian	med officer	8	Yes	Yes	Yes	No	Yes	Yes	No	No	Yes	Yes	Yes	No	Yes	Yes	No	Yes	Yes	Yes	Yes	Yes	Yes	Moderate	Somewhat	Somewhat	Somewhat	Not at all	Not at all	Slightly	Moderate	Very much	Slightly	Very much	Somewhat	Somewhat	Moderate	Very much	Somewhat	Slightly	Somewhat	Slightly	Slightly	Somewhat	Very much	Very much	Moderate
female	41	malay	med officer	14	Yes	Yes	Yes	No	Yes	Yes	No	No	Yes	Yes	Yes	No	Yes	Yes	No	Yes	Yes	No	Yes	Yes	Yes	Moderate	Somewhat	Somewhat	Somewhat	Not at all	Not at all	Slightly	Moderate	Very much	Slightly	Very much	Somewhat	Somewhat	Moderate	Very much	Somewhat	Slightly	Somewhat	Slightly	Slightly	Somewhat	Very much	Very much	Moderate
female	37	indian	med officer	10	Yes	Yes	Yes	No	Yes	Yes	No	Yes	Yes	Yes	Yes	No	Yes	No	Yes	Yes	Yes	Yes	Yes	Yes	Yes	Moderate	Moderate	Slightly	Not at all	Not at all	Not at all	Not at all	Somewhat	Somewhat	Slightly	Somewhat	Very much	Moderate	Moderate	Very much	Somewhat	Moderate	Very much	Very much	Very much	Very much	Very much	Very much	Very much
female	27	malay	med officer	4	Yes	Yes	Yes	Yes	Yes	Yes	Yes	No	Yes	Yes	Yes	No	No	No	No	No	Yes	Yes	No	Yes	No	Very much	Very much	Slightly	Slightly	Not at all	Not at all	Very much	Very much	Very much	Somewhat	Very much	Very much	Very much	Moderate	Very much	Moderate	Very much	Moderate	Very much	Very much	Moderate	Very much	Very much	Very much
female	34	malay	med officer	8	Yes	Yes	Yes	Yes	No	No	Yes	No	Yes	Yes	No	No	Yes	No	No	Yes	Yes	Yes	No	Yes	No	Slightly	Somewhat	Somewhat	Moderate	Not at all	Not at all	Somewhat	Somewhat	Somewhat	Moderate	Very much	Moderate	Very much	Slightly	Very much	9999	Moderate	Very much	Very much	Very much	Moderate	Very much	Very much	Very much
Male	31	malay	med officer	8	Yes	Yes	Yes	Yes	Yes	Yes	Yes	No	Yes	Yes	Yes	Yes	Yes	No	No	Yes	Yes	Yes	Yes	Yes	Yes	Moderate	Somewhat	Somewhat	Very much	Not at all	Not at all	Somewhat	Moderate	Very much	Slightly	Very much	Very much	Very much	Somewhat	Not at all	Somewhat	Very much	Somewhat	Very much	Somewhat	Somewhat	Very much	Somewhat	Somewhat
female	32	chinese	med officer	6	Yes	Yes	Yes	Yes	Yes	Yes	Yes	No	Yes	Yes	Yes	No	Yes	No	Yes	Yes	Yes	Yes	Yes	Yes	Yes	Somewhat	Slightly	Slightly	Somewhat	Slightly	Slightly	Slightly	Moderate	Moderate	Slightly	Very much	Very much	Very much	Somewhat	Somewhat	Moderate	Very much	Somewhat	Very much	Very much	Very much	Very much	Very much	Very much
female	36	malay	med officer	6	Yes	Yes	Yes	No	Yes	Yes	No	No	Yes	Yes	No	No	No	No	No	Yes	Yes	Yes	Yes	No	No	Moderate	Moderate	Slightly	Very much	Somewhat	Somewhat	Not at all	Moderate	Very much	Not at all	Very much	Very much	Slightly	Very much	Somewhat	Very much	Slightly	Moderate	Very much	Moderate	Very much	Very much	Moderate	Moderate
female	33	chinese	med officer	9	Yes	Yes	Yes	Yes	No	Yes	Yes	No	Yes	Yes	Yes	Yes	Yes	No	No	Yes	Yes	Yes	Yes	No	Yes	Very much	Very much	Very much	Very much	Not at all	Not at all	Not at all	Very much	Very much	Not at all	Very much	Very much	Moderate	Somewhat	Somewhat	Somewhat	Moderate	Somewhat	Moderate	Very much	Very much	Very much	Very much	Very much
female	40	malay	med officer	15	Yes	Yes	Yes	Yes	No	Yes	Yes	No	Yes	Yes	Yes	Yes	Yes	Yes	Yes	Yes	No	Yes	Yes	Yes	Yes	Slightly	Slightly	Slightly	Slightly	Not at all	Not at all	Slightly	Somewhat	Somewhat	Not at all	Very much	Very much	Moderate	Somewhat	Somewhat	Moderate	Moderate	Slightly	Moderate	Moderate	Very much	Very much	Moderate	Moderate
Male	25	malay	med officer	10	Yes	Yes	Yes	No	No	No	No	Yes	No	No	Yes	No	Yes	No	No	No	Yes	Yes	Yes	Yes	Yes	Somewhat	Somewhat	Somewhat	Somewhat	Somewhat	Somewhat	Somewhat	Somewhat	Somewhat	Somewhat	Somewhat	Somewhat	Somewhat	Somewhat	Somewhat	Somewhat	Somewhat	Somewhat	Somewhat	Somewhat	Somewhat	Somewhat	Somewhat	Somewhat
female	38	indian	specialist	12	Yes	Yes	Yes	Yes	Yes	Yes	Yes	Yes	Yes	Yes	Yes	No	Yes	No	No	No	Yes	Yes	No	Yes	Yes	Very much	Moderate	Moderate	Very much	Somewhat	Slightly	Slightly	Somewhat	Moderate	Moderate	Moderate	Very much	Very much	Moderate	Very much	Very much	Very much	Very much	Very much	Very much	Very much	Very much	Very much	Very much
female	31	malay	med officer	2	Yes	Yes	Yes	Yes	Yes	Yes	Yes	Yes	Yes	Yes	Yes	No	Yes	No	Yes	Yes	Yes	Yes	Yes	No	Yes	Very much	Moderate	Not at all	Slightly	Slightly	Somewhat	Very much	Very much	Moderate	Moderate	Very much	Very much	Very much	Very much	Moderate	Slightly	Moderate	Somewhat	Very much	Moderate	Moderate	Very much	Somewhat	Very much
female	35	indian	med officer	10	Yes	Yes	Yes	No	No	Yes	No	No	Yes	Yes	Yes	No	Yes	Yes	No	Yes	Yes	Yes	Yes	Yes	No	Moderate	Somewhat	Somewhat	Somewhat	Not at all	Not at all	Slightly	Moderate	Very much	Slightly	Very much	Somewhat	Somewhat	Moderate	Very much	Somewhat	Slightly	Somewhat	Slightly	Slightly	Somewhat	Very much	Very much	Moderate
Male	34	indian	med officer	6	Yes	Yes	Yes	No	Yes	Yes	No	No	Yes	Yes	Yes	No	Yes	Yes	No	Yes	Yes	Yes	Yes	No	Yes	Moderate	Moderate	Moderate	Moderate	Not at all	Not at all	Moderate	Very much	Very much	Somewhat	Very much	Very much	Moderate	Somewhat	Moderate	Somewhat	Somewhat	Slightly	Very much	Moderate	Slightly	Very much	Very much	Very much
female	35	indian	med officer	27	Yes	Yes	Yes	Yes	No	Yes	Yes	No	Yes	Yes	Yes	No	Yes	No	No	No	Yes	Yes	Yes	Yes	Yes	Moderate	Somewhat	Slightly	Somewhat	Not at all	Not at all	Slightly	Slightly	Slightly	Slightly	Very much	Very much	Somewhat	Somewhat	Somewhat	Somewhat	Moderate	Moderate	Very much	Very much	Very much	Very much	Very much	Very much
female	49	malay	specialist	25	Yes	Yes	Yes	Yes	Yes	Yes	No	Yes	Yes	Yes	Yes	No	Yes	No	No	Yes	Yes	Yes	Yes	No	Yes	Very much	Moderate	Not at all	Very much	Not at all	Not at all	Somewhat	Somewhat	Very much	Moderate	Very much	Very much	Very much	Very much	Moderate	Very much	Very much	Moderate	Very much	Very much	Very much	9999	Very much	Very much
female	55	malay	med officer	18	Yes	Yes	Yes	Yes	No	Yes	Yes	No	Yes	Yes	Yes	Yes	Yes	No	No	No	No	No	Yes	No	No	Moderate	Moderate	Slightly	Moderate	Slightly	Somewhat	Slightly	Slightly	Moderate	Slightly	Very much	Very much	Somewhat	Somewhat	Very much	Somewhat	Not at all	Somewhat	Very much	Very much	Very much	Very much	Very much	Very much
female	50	indian	med officer	23	Yes	Yes	Yes	Yes	No	Yes	Yes	Yes	Yes	Yes	No	Yes	Yes	No	No	No	Yes	Yes	No	No	Yes	Very much	Moderate	Somewhat	Moderate	Not at all	Not at all	Somewhat	Somewhat	Moderate	Not at all	Very much	Very much	Somewhat	Very much	Somewhat	Moderate	Moderate	Somewhat	Very much	Moderate	Very much	Very much	Somewhat	Moderate
female	30	malay	med officer	4	Yes	Yes	Yes	No	No	Yes	Yes	No	Yes	Yes	Yes	No	Yes	No	No	Yes	Yes	No	Yes	Yes	Yes	Moderate	Moderate	Somewhat	Very much	Not at all	Somewhat	Moderate	Very much	Very much	Not at all	Not at all	Not at all	Not at all	Not at all	Not at all	Not at all	Not at all	Not at all	Not at all	Not at all	Not at all	Not at all	Not at all	Not at all
female	32	chinese	med officer	6	Yes	Yes	Yes	Yes	Yes	Yes	Yes	No	Yes	Yes	Yes	No	Yes	No	No	No	Yes	No	Yes	No	No	Somewhat	Somewhat	Somewhat	Moderate	Slightly	Somewhat	Somewhat	Moderate	Very much	Not at all	Very much	Very much	Very much	Very much	Somewhat	Somewhat	Somewhat	Very much	Moderate	Somewhat	Somewhat	Moderate	Moderate	Moderate
female	28	indian	med officer	3	Yes	Yes	Yes	Yes	No	Yes	No	No	Yes	No	Yes	No	No	No	No	No	Yes	No	Yes	No	No	Very much	Moderate	Somewhat	Somewhat	Moderate	Very much	Very much	Very much	Very much	Slightly	Very much	Very much	Moderate	Very much	Slightly	Very much	Very much	Moderate	Moderate	Somewhat	Very much	Very much	Somewhat	Very much
female	55	malay	specialist	31	Yes	Yes	Yes	Yes	Yes	Yes	No	Yes	No	Yes	Yes	Yes	Yes	Yes	Yes	Yes	Yes	Yes	Yes	Yes	Yes	Somewhat	Slightly	Slightly	Very much	Not at all	Not at all	Somewhat	Somewhat	Very much	Not at all	Very much	Very much	Very much	Moderate	Moderate	Very much	Somewhat	Somewhat	Somewhat	Somewhat	Moderate	Very much	Very much	Very much
female	46	malay	med officer	19	Yes	Yes	Yes	Yes	No	Yes	Yes	Yes	Yes	Yes	Yes	Yes	Yes	Yes	Yes	Yes	Yes	No	No	No	No	Moderate	Very much	Somewhat	Somewhat	Very much	Very much	Moderate	Very much	Very much	Moderate	Very much	Very much	Very much	Very much	Moderate	Very much	Not at all	Very much	Very much	Very much	Very much	Very much	Very much	Very much
female	29	malay	med officer	4	Yes	Yes	Yes	Yes	Yes	Yes	Yes	No	Yes	Yes	Yes	No	Yes	No	No	Yes	Yes	Yes	Yes	No	Yes	Moderate	Moderate	Moderate	Very much	Moderate	Moderate	Somewhat	Moderate	Very much	Not at all	Moderate	Very much	Somewhat	Somewhat	Somewhat	Very much	Very much	Very much	Moderate	Slightly	Very much	Very much	Very much	Very much
female	30	chinese	med officer	4	Yes	Yes	Yes	Yes	Yes	Yes	Yes	Yes	Yes	Yes	Yes	No	Yes	No	No	Yes	Yes	Yes	Yes	Yes	Yes	Very much	Somewhat	Somewhat	Somewhat	Moderate	Moderate	Moderate	Moderate	Somewhat	Somewhat	Very much	Very much	Very much	Somewhat	Somewhat	Somewhat	Moderate	Moderate	Very much	Very much	Moderate	Very much	Very much	Very much
female	39	malay	med officer	14	Yes	Yes	Yes	Yes	Yes	Yes	Yes	No	Yes	Yes	Yes	Yes	Yes	Yes	No	No	Yes	Yes	Yes	Yes	Yes	Moderate	Moderate	Slightly	Moderate	Slightly	Slightly	Somewhat	Somewhat	Somewhat	Somewhat	Very much	Very much	Moderate	Slightly	Somewhat	Somewhat	Moderate	Very much	Very much	Moderate	Very much	Somewhat	Somewhat	Very much
female	31	indian	med officer	6	Yes	Yes	Yes	Yes	Yes	Yes	Yes	Yes	Yes	Yes	No	No	Yes	No	No	No	Yes	No	Yes	No	No	Somewhat	Very much	Not at all	Very much	Not at all	Not at all	Slightly	Slightly	Very much	Slightly	Very much	Very much	Very much	Very much	Somewhat	Very much	Very much	Very much	Very much	Moderate	Moderate	Very much	Very much	Very much
female	29	malay	med officer	2	Yes	Yes	Yes	Yes	No	Yes	Yes	Yes	Yes	Yes	Yes	No	Yes	No	Yes	No	Yes	Yes	Yes	Yes	Yes	Somewhat	Somewhat	Slightly	Very much	Not at all	Not at all	Somewhat	Moderate	Moderate	Somewhat	Moderate	Very much	Somewhat	Slightly	Somewhat	Slightly	Somewhat	Slightly	Moderate	Very much	Slightly	Very much	Moderate	Very much
female	31	malay	med officer	5	Yes	Yes	Yes	No	Yes	Yes	Yes	No	Yes	Yes	Yes	No	Yes	No	No	No	Yes	Yes	Yes	Yes	Yes	Very much	Very much	Moderate	Somewhat	Not at all	Not at all	Somewhat	Moderate	Very much	Slightly	Very much	Very much	Very much	Very much	Slightly	Very much	Very much	Very much	Very much	Very much	Very much	Very much	Very much	Very much
female	35	indian	med officer	4	Yes	Yes	Yes	Yes	Yes	Yes	Yes	No	No	No	Yes	No	Yes	No	No	No	Yes	No	Yes	No	Yes	Very much	Moderate	Not at all	Very much	Not at all	Not at all	Somewhat	Not at all	Moderate	Not at all	Very much	Very much	Very much	Very much	Moderate	Moderate	Slightly	Very much	Very much	Slightly	Very much	Very much	Very much	Very much
Male	32	malay	med officer	5	Yes	Yes	Yes	Yes	No	No	No	No	No	Yes	Yes	No	Yes	Yes	Yes	Yes	Yes	Yes	Yes	Yes	No	Moderate	Moderate	Somewhat	Very much	Not at all	Not at all	Very much	Very much	Very much	Very much	Very much	Moderate	Moderate	Moderate	Not at all	Moderate	Slightly	Slightly	Slightly	Somewhat	Somewhat	Very much	Very much	Very much
Male	36	malay	med officer	10	Yes	Yes	Yes	No	No	Yes	Yes	No	Yes	Yes	Yes	No	Yes	No	No	No	Yes	Yes	Yes	No	Yes	Moderate	Somewhat	Slightly	Very much	Somewhat	Slightly	Slightly	Not at all	Very much	Slightly	Very much	Very much	Moderate	Somewhat	Somewhat	Slightly	Very much	Somewhat	Moderate	Somewhat	Moderate	Very much	Moderate	Moderate
female	43	malay	specialist	16	Yes	Yes	Yes	Yes	Yes	Yes	Yes	No	No	Yes	Yes	Yes	Yes	Yes	No	Yes	Yes	Yes	Yes	Yes	Yes	Somewhat	Somewhat	Somewhat	Moderate	Not at all	Not at all	Moderate	Moderate	Very much	Not at all	Moderate	Very much	Moderate	Somewhat	Somewhat	Slightly	Slightly	Somewhat	Somewhat	Somewhat	Moderate	Very much	Somewhat	Somewhat
female	30	malay	med officer	5	Yes	Yes	Yes	Yes	Yes	Yes	Yes	Yes	Yes	Yes	Yes	No	Yes	No	No	No	Yes	No	Yes	No	Yes	Very much	Somewhat	Not at all	Not at all	Slightly	Somewhat	Very much	Very much	Very much	Not at all	Very much	Very much	Very much	Very much	Moderate	Moderate	Moderate	Very much	Very much	Very much	Very much	Very much	Very much	Very much
female	30	malay	med officer	5	Yes	Yes	Yes	No	No	Yes	Yes	No	No	Yes	Yes	No	Yes	No	No	No	Yes	Yes	Yes	Yes	No	Very much	Moderate	Slightly	Very much	Slightly	Slightly	Somewhat	Somewhat	Very much	Not at all	Somewhat	Very much	Somewhat	Moderate	Somewhat	Somewhat	Somewhat	Moderate	Moderate	Somewhat	Moderate	Very much	Very much	Very much
female	33	malay	med officer	7	Yes	Yes	Yes	Yes	Yes	Yes	Yes	No	Yes	Yes	Yes	Yes	Yes	Yes	No	Yes	No	Yes	Yes	Yes	Yes	Not at all	Not at all	Not at all	Slightly	Slightly	Somewhat	Slightly	Slightly	Somewhat	Not at all	Very much	Very much	Somewhat	Very much	Moderate	Very much	Somewhat	Somewhat	Moderate	Somewhat	Moderate	Very much	Very much	Very much
female	29	malay	med officer	5	Yes	Yes	Yes	No	Yes	Yes	Yes	No	Yes	Yes	Yes	No	Yes	No	No	Yes	Yes	No	No	No	No	Not at all	Slightly	Slightly	Somewhat	Not at all	Not at all	Slightly	Somewhat	Somewhat	Slightly	Slightly	Very much	Slightly	Very much	Slightly	Moderate	Slightly	Very much	Very much	Moderate	Very much	Moderate	Moderate	Somewhat
female	32	indian	med officer	6	Yes	Yes	Yes	Yes	Yes	Yes	Yes	No	Yes	Yes	Yes	No	Yes	Yes	Yes	Yes	Yes	Yes	No	Yes	Yes	Somewhat	Moderate	Moderate	Very much	Not at all	Not at all	Moderate	Very much	Moderate	Slightly	Very much	Very much	Very much	Somewhat	Slightly	Somewhat	Very much	Very much	Very much	Very much	Very much	Very much	Moderate	Very much
female	33	malay	med officer	8	Yes	Yes	Yes	Yes	Yes	Yes	Yes	No	Yes	Yes	Yes	No	Yes	No	No	Yes	Yes	Yes	Yes	Yes	No	Slightly	Slightly	Somewhat	Very much	Slightly	Not at all	Slightly	Somewhat	Somewhat	Slightly	Slightly	Very much	Very much	Moderate	Somewhat	Somewhat	Not at all	Somewhat	Very much	Very much	Moderate	Somewhat	Somewhat	Somewhat
Male	31	malay	med officer	8	Yes	Yes	Yes	No	No	No	No	No	Yes	Yes	Yes	No	No	No	No	Yes	Yes	No	Yes	No	Yes	Very much	Somewhat	Not at all	Moderate	Moderate	Moderate	Very much	Very much	Very much	Slightly	Very much	Very much	Somewhat	Moderate	Slightly	Somewhat	Somewhat	Somewhat	Moderate	Moderate	Moderate	Very much	Somewhat	Somewhat
female	32	malay	med officer	6	Yes	Yes	Yes	Yes	No	Yes	Yes	No	Yes	Yes	Yes	Yes	Yes	No	No	Yes	Yes	Yes	Yes	No	Yes	Moderate	Moderate	Slightly	Very much	Somewhat	Somewhat	Somewhat	Somewhat	Very much	Not at all	Very much	Very much	Moderate	Moderate	Moderate	Moderate	Very much	Moderate	Moderate	Very much	Slightly	Very much	Very much	Very much
female	28	malay	med officer	3	Yes	Yes	Yes	Yes	Yes	Yes	No	No	Yes	Yes	Yes	No	Yes	No	No	No	Yes	Yes	Yes	Yes	No	Somewhat	Moderate	Somewhat	Very much	Slightly	Slightly	Somewhat	Somewhat	Very much	Slightly	Moderate	Very much	Very much	Somewhat	Somewhat	Somewhat	Somewhat	Somewhat	Moderate	Moderate	Somewhat	Very much	Somewhat	Moderate
female	29	malay	med officer	3	Yes	Yes	Yes	Yes	No	Yes	Yes	Yes	Yes	Yes	Yes	Yes	Yes	No	No	No	Yes	No	Yes	Yes	Yes	Not at all	Not at all	Slightly	Moderate	Not at all	Not at all	Not at all	Not at all	Moderate	Somewhat	Moderate	Very much	Moderate	Moderate	Somewhat	Slightly	Somewhat	Slightly	Somewhat	Somewhat	Slightly	Moderate	Moderate	Moderate
female	30	malay	med officer	2	Yes	Yes	Yes	Yes	No	Yes	Yes	No	Yes	Yes	Yes	No	Yes	No	No	Yes	Yes	Yes	No	Yes	No	Very much	Somewhat	Not at all	Slightly	Not at all	Not at all	Moderate	Moderate	Moderate	Slightly	Very much	Very much	Moderate	Moderate	Somewhat	Moderate	Very much	Moderate	Very much	Moderate	Very much	Moderate	Very much	Very much
female	34	malay	med officer	10	Yes	Yes	Yes	No	No	Yes	Yes	No	Yes	Yes	Yes	No	Yes	Yes	No	Yes	Yes	Yes	Yes	Yes	Yes	Moderate	Somewhat	Slightly	Somewhat	Slightly	Slightly	Somewhat	Slightly	Slightly	Not at all	Very much	Very much	Very much	Moderate	Not at all	Very much	Slightly	Very much	Moderate	Moderate	Very much	Very much	Very much	Very much
Male	28	indian	med officer	4	Yes	Yes	Yes	No	Yes	Yes	No	Yes	No	Yes	Yes	No	Yes	No	No	Yes	Yes	Yes	Yes	Yes	Yes	Moderate	Moderate	Moderate	Moderate	Not at all	Not at all	Very much	Very much	Very much	Moderate	Very much	Very much	Very much	Very much	Slightly	Moderate	Moderate	Very much	Moderate	Very much	Very much	Very much	Moderate	Very much
female	30	malay	med officer	2	Yes	Yes	Yes	Yes	Yes	Yes	Yes	No	Yes	Yes	Yes	No	Yes	No	No	No	Yes	No	Yes	No	No	Moderate	Slightly	Slightly	Slightly	Not at all	Not at all	Somewhat	Slightly	Somewhat	Slightly	Very much	Very much	Somewhat	Very much	Not at all	Very much	Very much	Very much	Very much	Moderate	Very much	Very much	Very much	Very much
female	30	malay	med officer	5	Yes	Yes	Yes	Yes	Yes	Yes	Yes	No	No	Yes	Yes	No	Yes	No	No	Yes	Yes	Yes	Yes	Yes	No	Very much	Somewhat	Not at all	Somewhat	Not at all	Not at all	Slightly	Slightly	Very much	Not at all	Very much	Very much	Very much	Very much	Not at all	Very much	Very much	Very much	Very much	Very much	Very much	Very much	Very much	Very much
female	37	chinese	specialist	2	Yes	Yes	Yes	Yes	Yes	Yes	Yes	Yes	No	Yes	Yes	No	Yes	No	No	Yes	Yes	No	No	No	No	Very much	Very much	Slightly	Very much	Not at all	Not at all	Slightly	Very much	Very much	Moderate	Very much	Very much	Very much	Very much	Somewhat	Very much	Somewhat	Somewhat	Moderate	Moderate	Very much	Very much	Very much	Very much
Male	34	chinese	med officer	8	Yes	Yes	Yes	Yes	Yes	Yes	Yes	No	Yes	Yes	Yes	Yes	No	No	No	No	Yes	Yes	Yes	Yes	Yes	Very much	Very much	Moderate	Moderate	Moderate	Moderate	Very much	Very much	Very much	Slightly	Very much	Moderate	Slightly	Moderate	Somewhat	Moderate	Very much	Somewhat	Moderate	Moderate	Somewhat	Very much	Very much	Very much
female	33	malay	med officer	9	Yes	Yes	Yes	Yes	Yes	Yes	No	No	Yes	Yes	Yes	Yes	Yes	Yes	Yes	Yes	No	Yes	Yes	Yes	Yes	Somewhat	Very much	Somewhat	Very much	Somewhat	Somewhat	Somewhat	Not at all	Very much	Not at all	Very much	Very much	Very much	Not at all	Very much	Very much	Very much	Very much	Moderate	Very much	Very much	Very much	Very much	Very much
female	35	malay	med officer	11	Yes	Yes	Yes	Yes	Yes	Yes	No	No	Yes	Yes	Yes	No	Yes	No	No	Yes	Yes	Yes	Yes	Yes	No	Somewhat	Very much	Very much	Very much	Somewhat	Somewhat	Moderate	Very much	Very much	Not at all	Very much	Very much	Very much	Not at all	Very much	Very much	Very much	Very much	Very much	Very much	Very much	Very much	Moderate	Very much
Male	52	chinese	med officer	5	Yes	Yes	Yes	No	No	No	No	No	Yes	Yes	Yes	No	Yes	No	No	No	Yes	Yes	No	Yes	No	Moderate	Somewhat	Somewhat	Somewhat	Moderate	Moderate	Very much	Very much	Very much	Somewhat	Very much	Very much	Moderate	Moderate	Somewhat	Somewhat	Slightly	Somewhat	Moderate	Moderate	Somewhat	Very much	Very much	Very much
female	34	indian	med officer	10	Yes	Yes	Yes	Yes	Yes	Yes	Yes	No	Yes	Yes	Yes	No	Yes	No	No	No	Yes	No	Yes	No	No	Moderate	Moderate	Moderate	Moderate	Slightly	Slightly	Moderate	Moderate	Very much	Very much	Very much	Very much	Slightly	Very much	Very much	Very much	Very much	Very much	Very much	Very much	Very much	Very much	Very much	Very much
female	34	indian	med officer	10	Yes	No	Yes	Yes	Yes	Yes	Yes	No	Yes	Yes	Yes	No	Yes	No	No	Yes	Yes	Yes	Yes	Yes	Yes	Very much	Very much	Very much	Moderate	Moderate	Moderate	Moderate	Slightly	Slightly	Moderate	Very much	Very much	Very much	Very much	Very much	Very much	Very much	Very much	Very much	Very much	Very much	Very much	Very much	Very much
female	37	malay	med officer	11	Yes	Yes	Yes	Yes	No	Yes	Yes	No	Yes	Yes	Yes	No	Yes	Yes	No	Yes	Yes	Yes	Yes	Yes	Yes	Very much	Moderate	Somewhat	Somewhat	Not at all	Not at all	Moderate	Somewhat	Moderate	Slightly	Very much	Very much	Very much	Moderate	Moderate	Moderate	Somewhat	Somewhat	Very much	Moderate	Moderate	Very much	Very much	Very much
female	36	indian	med officer	8	Yes	Yes	Yes	Yes	Yes	Yes	Yes	No	Yes	Yes	Yes	Yes	Yes	No	Yes	Yes	Yes	No	Yes	Yes	Yes	Very much	Moderate	Somewhat	Very much	Somewhat	Somewhat	Somewhat	Slightly	Very much	Not at all	Very much	Very much	Somewhat	Very much	Not at all	Moderate	Slightly	Slightly	Somewhat	Somewhat	Somewhat	Somewhat	Somewhat	Somewhat
female	34	indian	med officer	7	Yes	Yes	Yes	Yes	Yes	Yes	Yes	No	Yes	No	Yes	No	Yes	No	No	Yes	Yes	Yes	Yes	Yes	Yes	Very much	Moderate	Not at all	Very much	Moderate	Moderate	Very much	Very much	Very much	Moderate	Very much	Very much	Very much	Very much	Very much	Very much	Somewhat	Very much	Very much	Moderate	Very much	Very much	Very much	Very much
Male	34	malay	med officer	8	Yes	Yes	Yes	No	Yes	Yes	Yes	No	Yes	Yes	Yes	No	No	No	No	Yes	Yes	No	Yes	No	No	Very much	Somewhat	Somewhat	Very much	Slightly	Slightly	Somewhat	Moderate	Very much	Slightly	Very much	Very much	Somewhat	Somewhat	Not at all	Moderate	Very much	Somewhat	Very much	Very much	Very much	Very much	Very much	Very much
female	32	indian	med officer	8	Yes	Yes	Yes	Yes	Yes	Yes	Yes	No	Yes	Yes	Yes	No	Yes	No	No	Yes	Yes	No	Yes	Yes	No	Somewhat	Not at all	Moderate	Moderate	Slightly	Slightly	Somewhat	Slightly	Moderate	Slightly	Very much	Very much	Moderate	Somewhat	Very much	Slightly	Very much	Somewhat	Moderate	Moderate	Very much	Very much	Very much	Very much
Male	36	chinese	med officer	2	Yes	Yes	Yes	Yes	No	No	Yes	No	Yes	Yes	Yes	Yes	Yes	Yes	No	No	Yes	Yes	Yes	Yes	No	Very much	Moderate	Not at all	Moderate	Not at all	Not at all	Moderate	Very much	Very much	Very much	Very much	Very much	Very much	Somewhat	Moderate	Slightly	Somewhat	Somewhat	Moderate	Moderate	Slightly	Very much	Very much	Very much
female	32	chinese	med officer	8	Yes	Yes	Yes	Yes	Yes	Yes	Yes	No	Yes	Yes	Yes	Yes	Yes	No	No	Yes	Yes	Yes	Yes	Yes	Yes	Moderate	Moderate	Very much	Very much	Somewhat	Somewhat	Moderate	Very much	Very much	Moderate	Very much	Very much	Moderate	Very much	Very much	Very much	Very much	Very much	Very much	Very much	Very much	Very much	Very much	Moderate
female	32	malay	med officer	6	Yes	Yes	Yes	Yes	Yes	Yes	Yes	Yes	Yes	Yes	Yes	Yes	Yes	Yes	Yes	Yes	Yes	Yes	Yes	Yes	Yes	Very much	Moderate	Not at all	Moderate	Slightly	Slightly	Moderate	Very much	Somewhat	Somewhat	Very much	Very much	Moderate	Very much	Slightly	Very much	Moderate	Somewhat	Somewhat	Somewhat	Very much	Somewhat	Somewhat	Somewhat
female	44	malay	med officer	13	Yes	Yes	Yes	No	Yes	Yes	Yes	Yes	No	No	Yes	No	Yes	No	No	No	Yes	Yes	No	No	Yes	Slightly	Slightly	Somewhat	Somewhat	Not at all	Not at all	Slightly	Slightly	Slightly	Slightly	Very much	Not at all	Not at all	Not at all	Not at all	Not at all	Not at all	Not at all	Not at all	Not at all	Not at all	Not at all	Not at all	Not at all
Male	31	indian	med officer	7	Yes	Yes	Yes	No	No	No	Yes	No	No	Yes	Yes	No	No	No	No	No	Yes	Yes	Yes	No	Yes	Moderate	Very much	Not at all	Very much	Slightly	Slightly	Very much	Very much	Very much	Not at all	Very much	Very much	Not at all	Somewhat	Somewhat	Moderate	Moderate	Somewhat	Very much	Very much	Moderate	Very much	Somewhat	Somewhat
female	33	indian	med officer	8	Yes	Yes	Yes	Yes	Yes	Yes	Yes	No	Yes	Yes	Yes	Yes	Yes	Yes	No	Yes	Yes	Yes	Yes	Yes	Yes	Very much	Very much	Somewhat	Very much	Very much	Very much	Very much	Very much	Very much	Not at all	Very much	Very much	Very much	Very much	Very much	Very much	Very much	Very much	Very much	Very much	Very much	Very much	Very much	Very much
female	38	indian	med officer	9	Yes	Yes	Yes	Yes	No	Yes	Yes	No	Yes	Yes	Yes	No	Yes	No	No	Yes	Yes	Yes	Yes	Yes	Yes	Very much	Moderate	Somewhat	Moderate	Not at all	Not at all	Moderate	Somewhat	Moderate	Slightly	Very much	Very much	Moderate	Somewhat	Somewhat	Somewhat	Somewhat	Somewhat	Very much	Very much	Not at all	Very much	Very much	Very much
female	32	malay	med officer	8	Yes	No	Yes	Yes	Yes	No	Yes	Yes	Yes	Yes	Yes	No	Yes	No	No	Yes	No	Yes	Yes	Yes	Yes	Not at all	Not at all	Moderate	Not at all	Moderate	Moderate	Not at all	Not at all	Not at all	Very much	Not at all	Not at all	Moderate	Very much	Slightly	Very much	Slightly	Moderate	Not at all	Not at all	Very much	Not at all	Slightly	Not at all
female	30	chinese	med officer	3	Yes	No	Yes	Yes	No	No	Yes	No	Yes	Yes	Yes	Yes	No	No	No	Yes	No	Yes	Yes	Yes	Yes	Slightly	Somewhat	Moderate	Slightly	Not at all	Not at all	Slightly	Somewhat	Moderate	Moderate	Somewhat	Not at all	Slightly	Moderate	Moderate	Somewhat	Not at all	Not at all	Slightly	Somewhat	Moderate	Not at all	Somewhat	Not at all
female	33	malay	med officer	10	Yes	No	Yes	Yes	Yes	No	Yes	No	Yes	Yes	Yes	Yes	Yes	Yes	No	Yes	No	Yes	Yes	Yes	Yes	Slightly	Somewhat	Slightly	Slightly	Not at all	Not at all	Slightly	Slightly	Not at all	Moderate	Not at all	Not at all	Slightly	Moderate	Somewhat	Somewhat	Slightly	Somewhat	Slightly	Slightly	Somewhat	Not at all	Not at all	Not at all
female	29	malay	med officer	3	Yes	No	Yes	Yes	No	No	No	Yes	Yes	Yes	Yes	No	Yes	No	No	Yes	No	Yes	Yes	Yes	Yes	Slightly	Slightly	Not at all	Slightly	Somewhat	Somewhat	Not at all	Not at all	Not at all	Moderate	Not at all	Not at all	Not at all	Somewhat	Slightly	Slightly	Not at all	Somewhat	Slightly	Slightly	Somewhat	Slightly	Somewhat	Slightly
Male	30	malay	med officer	3	Yes	No	Yes	Yes	No	No	Yes	Yes	Yes	Yes	No	Yes	No	No	Yes	Yes	No	Yes	Yes	No	Yes	Not at all	Very much	Very much	Moderate	Not at all	Not at all	Slightly	Slightly	Slightly	Very much	Slightly	Not at all	Somewhat	Somewhat	Moderate	Moderate	Not at all	Somewhat	Not at all	Slightly	Moderate	Slightly	Slightly	Somewhat
female	30	malay	med officer	3	Yes	No	Yes	Yes	Yes	Yes	Yes	Yes	Yes	Yes	Yes	No	Yes	No	No	Yes	No	Yes	Yes	No	Yes	Slightly	Slightly	Slightly	Slightly	Not at all	Not at all	Slightly	Slightly	Slightly	Moderate	Slightly	Not at all	Slightly	Slightly	Moderate	Somewhat	Not at all	Moderate	Not at all	Not at all	Very much	Not at all	Slightly	Not at all
female	29	malay	med officer	4	Yes	No	Yes	Yes	No	No	Yes	No	Yes	Yes	No	No	Yes	No	No	Yes	No	No	Yes	No	No	Moderate	Moderate	Very much	Moderate	Not at all	Not at all	Moderate	Somewhat	Somewhat	Very much	Not at all	Not at all	Not at all	Moderate	Slightly	Somewhat	Not at all	Slightly	Slightly	Somewhat	Somewhat	Slightly	Somewhat	Slightly
female	29	malay	med officer	1	Yes	No	Yes	Yes	No	No	No	No	Yes	Yes	Yes	Yes	Yes	Yes	Yes	Yes	No	Yes	Yes	Yes	Yes	Slightly	Not at all	Somewhat	Somewhat	Somewhat	Somewhat	Slightly	Very much	Not at all	Moderate	Not at all	Not at all	Somewhat	Somewhat	Somewhat	Very much	Somewhat	Moderate	Not at all	Not at all	Very much	Not at all	Not at all	Not at all
female	28	malay	med officer	4	Yes	No	No	Yes	No	No	Yes	No	No	Yes	Yes	Yes	Yes	No	Yes	Yes	No	Yes	Yes	Yes	Yes	Somewhat	Slightly	Slightly	Somewhat	Somewhat	Somewhat	Not at all	Not at all	Not at all	Moderate	Not at all	Not at all	Not at all	Very much	Somewhat	Very much	Slightly	Very much	Not at all	Not at all	Very much	Not at all	Not at all	Not at all
female	30	indian	med officer	1	Yes	No	Yes	Yes	No	No	No	Yes	Yes	Yes	Yes	No	Yes	No	No	No	No	Yes	Yes	Yes	No	Not at all	Somewhat	Moderate	Moderate	Not at all	Not at all	Slightly	Slightly	Somewhat	Very much	Not at all	Not at all	Slightly	Very much	Slightly	Very much	Slightly	Moderate	Slightly	Not at all	Very much	Not at all	Slightly	Not at all
Male	31	malay	med officer	5	Yes	No	Yes	No	No	No	Yes	No	No	Yes	Yes	No	Yes	No	No	No	No	No	No	Yes	Yes	Very much	Slightly	Somewhat	Not at all	Not at all	Not at all	Slightly	Not at all	Not at all	Somewhat	Somewhat	Not at all	Slightly	Somewhat	Somewhat	Somewhat	Moderate	Slightly	Somewhat	Slightly	Very much	Moderate	Moderate	Very much
female	39	malay	med officer	14	Yes	No	Yes	Yes	No	No	Yes	No	Yes	Yes	Yes	Yes	Yes	No	No	Yes	No	Yes	No	Yes	Yes	Not at all	Slightly	Slightly	Not at all	Moderate	Moderate	Not at all	Not at all	Not at all	Somewhat	Not at all	Not at all	Not at all	Very much	Not at all	Very much	Not at all	Very much	Not at all	Not at all	Very much	Not at all	Not at all	Not at all
female	35	malay	med officer	9	Yes	No	Yes	No	No	No	No	Yes	Yes	Yes	Yes	Yes	Yes	Yes	Yes	Yes	No	Yes	Yes	No	Yes	Slightly	Somewhat	Slightly	Slightly	Not at all	Slightly	Slightly	Somewhat	Not at all	Moderate	Not at all	Not at all	Not at all	Moderate	Not at all	Very much	Slightly	Very much	Not at all	Not at all	Very much	Not at all	Not at all	Not at all
female	27	malay	med officer	2	Yes	No	Yes	Yes	No	No	Yes	Yes	Yes	Yes	Yes	Yes	Yes	Yes	No	Yes	No	Yes	Yes	Yes	Yes	Slightly	Not at all	Somewhat	Somewhat	Moderate	Moderate	Slightly	Not at all	Not at all	Very much	Not at all	Not at all	Slightly	Very much	Somewhat	Very much	Not at all	Moderate	Not at all	Slightly	Very much	Not at all	Not at all	Not at all
female	30	malay	med officer	5	Yes	No	Yes	No	No	No	Yes	Yes	Yes	Yes	Yes	No	No	No	No	No	No	Yes	Yes	Yes	Yes	Somewhat	Slightly	Somewhat	Not at all	Slightly	Slightly	Moderate	Somewhat	Somewhat	Very much	Not at all	Not at all	Not at all	Somewhat	Slightly	Very much	Somewhat	Slightly	Not at all	Somewhat	Very much	Somewhat	Somewhat	Somewhat
female	29	malay	med officer	2	Yes	No	Yes	No	Yes	Yes	Yes	Yes	Yes	Yes	Yes	Yes	Yes	No	No	Yes	No	No	Yes	No	Yes	Slightly	Slightly	Slightly	Not at all	Somewhat	Somewhat	Slightly	Not at all	Not at all	Very much	Not at all	Not at all	Slightly	Very much	Somewhat	Somewhat	Slightly	Moderate	Not at all	Slightly	Moderate	Not at all	Not at all	Not at all
female	29	malay	med officer	4	Yes	No	Yes	Yes	No	No	Yes	No	Yes	Yes	Yes	Yes	Yes	No	No	No	No	Yes	Yes	No	No	Not at all	Not at all	Slightly	Not at all	Slightly	Slightly	Not at all	Not at all	Not at all	Slightly	Not at all	Not at all	Not at all	Moderate	Not at all	Moderate	Not at all	Moderate	Not at all	Not at all	Moderate	Not at all	Not at all	Not at all
[truncated: 1 more columns]
